# Supplementary material for: A review of the genus Brachytrycherus Arrow (Coleoptera, Endomychidae) of mainland China with descriptions of three new species
Source: Zookeys. 2019 Oct 14;880:85–112. doi: 10.3897/zookeys.880.34712 (PMC6803354; doi:10.3897/zookeys.880.34712)
Supplement: XML Treatment for Brachytrycherus [file zookeys.880.34712-treatment1.xml]

<!DOCTYPE tp:taxon-treatment
  PUBLIC "-//TaxonX//DTD Taxonomic Treatment Publishing DTD v0 20100105//EN" "tax-treatment-NSO.dtd">
<tp:taxon-treatment xmlns:tp="http://www.plazi.org/taxpub"><tp:treatment-meta><kwd-group><label>Taxon classification</label><kwd><named-content xmlns:xlink="http://www.w3.org/1999/xlink" content-type="kingdom">Animalia</named-content></kwd><kwd><named-content xmlns:xlink="http://www.w3.org/1999/xlink" content-type="order">Coleoptera</named-content></kwd><kwd><named-content xmlns:xlink="http://www.w3.org/1999/xlink" content-type="family">Endomychidae</named-content></kwd></kwd-group><mixed-citation publication-type="journal"><person-group><name><surname>Chang</surname><given-names>Ling-Xiao</given-names></name><name><surname>Bi</surname><given-names>Wen-Xuan</given-names></name><name><surname>Ren</surname><given-names>Guo-Dong</given-names></name></person-group><article-title>A review of the genus <italic><tp:taxon-name><tp:taxon-name-part taxon-name-part-type="genus" reg="Brachytrycherus">Brachytrycherus</tp:taxon-name-part></tp:taxon-name></italic> Arrow (<tp:taxon-name><tp:taxon-name-part taxon-name-part-type="order">Coleoptera</tp:taxon-name-part></tp:taxon-name>, <tp:taxon-name><tp:taxon-name-part taxon-name-part-type="family">Endomychidae</tp:taxon-name-part></tp:taxon-name>) of mainland China with descriptions of three new species</article-title><source>Zookeys</source><day>14</day><month>10</month><year>2019</year><volume>880</volume><fpage>85</fpage><lpage>112</lpage><pub-id pub-id-type="doi">10.3897/zookeys.880.34712</pub-id></mixed-citation></tp:treatment-meta><tp:nomenclature><tp:taxon-name><object-id xmlns:xlink="http://www.w3.org/1999/xlink" content-type="arpha" xlink:type="simple">9EE5CD75-E5F7-59E8-997B-3EF86F64D5B7</object-id>
            <tp:taxon-name-part taxon-name-part-type="genus" reg="Brachytrycherus">Brachytrycherus</tp:taxon-name-part>
          </tp:taxon-name><tp:taxon-authority>Arrow, 1920</tp:taxon-authority><tp:nomenclature-citation-list><tp:nomenclature-citation><tp:taxon-name>
                <tp:taxon-name-part taxon-name-part-type="genus" reg="Brachytrycherus">Brachytrycherus</tp:taxon-name-part>
              </tp:taxon-name><comment>Arrow, 1920: 12.</comment></tp:nomenclature-citation></tp:nomenclature-citation-list></tp:nomenclature><tp:treatment-sec sec-type="type species" id="SECID0EDPAC"><title>Type species.</title><p><italic><tp:taxon-name><tp:taxon-name-part taxon-name-part-type="genus" reg="Brachytrycherus">Brachytrycherus</tp:taxon-name-part> <tp:taxon-name-part taxon-name-part-type="species" reg="perotteti">perotteti</tp:taxon-name-part></tp:taxon-name></italic> Arrow, 1920.</p></tp:treatment-sec><tp:treatment-sec sec-type="diagnosis" id="SECID0EUPAC"><title>Diagnosis.</title><p>As stated in <xref ref-type="bibr" rid="B2">Chang et al. (2016)</xref>, species of <italic><tp:taxon-name><tp:taxon-name-part taxon-name-part-type="genus" reg="Brachytrycherus">Brachytrycherus</tp:taxon-name-part></tp:taxon-name></italic> resemble those of <italic><tp:taxon-name><tp:taxon-name-part taxon-name-part-type="genus" reg="Ohtaius">Ohtaius</tp:taxon-name-part></tp:taxon-name></italic> Chûjô and <italic><tp:taxon-name><tp:taxon-name-part taxon-name-part-type="genus" reg="Gerstaeckerus">Gerstaeckerus</tp:taxon-name-part></tp:taxon-name></italic> Tomaszewska in having the body black or blackish brown, elytral maculae transverse, most often orange or yellow. These genera share the feature of having the mandibles chisel-shaped apically. However, <italic><tp:taxon-name><tp:taxon-name-part taxon-name-part-type="genus" reg="Brachytrycherus">Brachytrycherus</tp:taxon-name-part></tp:taxon-name></italic> can be distinguished from these genera by the following combination of characters: 1) body less elongate; 2) head with well-developed gular sutures; 3) mesoventral process with sides parallel; 4) maxillary lacinia with tuft of S-like setae apically (<xref ref-type="bibr" rid="B8">Tomaszewska 2005</xref>).</p></tp:treatment-sec><tp:treatment-sec sec-type="description" id="SECID0E6AAE"><title>Description</title><p>(based on <xref ref-type="bibr" rid="B8">Tomaszewska 2005</xref>). Body squat-oval to oval, moderately convex to strongly convex, glabrous or minutely pubescent. Colour dark brown to black, usually with orange or yellow markings on elytra.</p><p>Head with gular sutures well developed, widely separated, convergent apically. Antennae (Fig. <xref ref-type="fig" rid="F20">20A–C</xref>) 11-segmented, long and slender or rather stout; antennal club 3-segmented, loose. Mandible with chisel-shaped apical tooth and moderately large subapical tooth. Maxilla with terminal palpomere longer than wide, tapering apically; lacinia with tuft of S-shaped apical spines.</p><p>Pronotum transverse, widest near 1/2 of pronotal length or apical 1/3; anterior edge with rater large stridulatory membrane; sides weakly undulate or strongly curved. Prosternal process (Fig. <xref ref-type="fig" rid="F21">21A–C</xref>) not extending beyond coxae; narrowly separates procoxae, sides weakly curved outwardly or nearly straight, rounded, weakly truncate or emarginate apically. Mesoventral process (Fig. <xref ref-type="fig" rid="F21">21A–C</xref>) transverse, lateral margins widening apically and overlapping parts of coxae. Elytra anterior edge thickened and raised; sides curved, widest near 1/2 length of elytron; most often with contrasting markings. Tibiae (Fig. <xref ref-type="fig" rid="F22">22A–C</xref>) most often with sexual characters, in male with different degrees of concavity, curved or tooth.</p><p>Abdomen in both sexes with five ventrites. Ventrite V (Fig. <xref ref-type="fig" rid="F23">23A–C</xref>) almost always with sexual characters, posterior margin in male weakly curved or rounded medially, and/or with longitudinal short wrinkles laterally. Male genital segment with paired apophyses fused along nearly 1/3 of its length basally; dorsal plate undivided; additional, internal, V-shaped sclerite present.</p><p>Aedeagus (Fig. <xref ref-type="fig" rid="F24">24A–C</xref>) rather long, heavily sclerotized, without basal curvature. Median lobe branched apically. Tegmen placed basally, ring-shaped, fused with parameres.</p></tp:treatment-sec><tp:treatment-sec sec-type="distribution" id="SECID0EJCAE"><title>Distribution.</title><p>Oriental Region (India, Laos, Thailand, South of China).</p></tp:treatment-sec><tp:treatment-sec><!--Section generated to contain objects referenced in tp:taxon-treatment.--><fig id="F20" position="float" orientation="portrait"><object-id xmlns:xlink="http://www.w3.org/1999/xlink" content-type="doi" xlink:type="simple">10.3897/zookeys.880.34712.figure20</object-id><object-id xmlns:xlink="http://www.w3.org/1999/xlink" content-type="arpha" xlink:type="simple">26FD2EBC-5EB8-5998-9402-AE53ED7F97A6</object-id><label>Figure 20.</label><caption><p>Left antenna of <italic><tp:taxon-name><tp:taxon-name-part taxon-name-part-type="genus" reg="Brachytrycherus">Brachytrycherus</tp:taxon-name-part></tp:taxon-name></italic>. <bold>A</bold><italic><tp:taxon-name><tp:taxon-name-part taxon-name-part-type="genus" reg="Brachytrycherus">B.</tp:taxon-name-part> <tp:taxon-name-part taxon-name-part-type="species" reg="conaensis">conaensis</tp:taxon-name-part></tp:taxon-name></italic><bold>B</bold><italic><tp:taxon-name><tp:taxon-name-part taxon-name-part-type="genus" reg="Brachytrycherus">B.</tp:taxon-name-part> <tp:taxon-name-part taxon-name-part-type="species" reg="curviantennae">curviantennae</tp:taxon-name-part></tp:taxon-name></italic><bold>C</bold><italic><tp:taxon-name><tp:taxon-name-part taxon-name-part-type="genus" reg="Brachytrycherus">B.</tp:taxon-name-part> <tp:taxon-name-part taxon-name-part-type="species" reg="femoralis">femoralis</tp:taxon-name-part></tp:taxon-name></italic>.</p></caption><graphic xmlns:xlink="http://www.w3.org/1999/xlink" xlink:href="zookeys-880-085-g020.jpg" position="float" orientation="portrait" xlink:type="simple" id="oo_346629.jpg"><uri content-type="original_file" xlink:type="simple">https://binary.pensoft.net/fig/346629</uri></graphic></fig><fig id="F21" position="float" orientation="portrait"><object-id xmlns:xlink="http://www.w3.org/1999/xlink" content-type="doi" xlink:type="simple">10.3897/zookeys.880.34712.figure21</object-id><object-id xmlns:xlink="http://www.w3.org/1999/xlink" content-type="arpha" xlink:type="simple">C6E49981-82D0-5605-B57F-DB6E49653E61</object-id><label>Figure 21.</label><caption><p>Prosternal and intercoxal processes of males. <bold>A</bold><italic><tp:taxon-name><tp:taxon-name-part taxon-name-part-type="genus" reg="Brachytrycherus">B.</tp:taxon-name-part> <tp:taxon-name-part taxon-name-part-type="species" reg="conaensis">conaensis</tp:taxon-name-part></tp:taxon-name></italic><bold>B</bold><italic><tp:taxon-name><tp:taxon-name-part taxon-name-part-type="genus" reg="Brachytrycherus">B.</tp:taxon-name-part> <tp:taxon-name-part taxon-name-part-type="species" reg="curviantennae">curviantennae</tp:taxon-name-part></tp:taxon-name></italic><bold>C</bold><italic><tp:taxon-name><tp:taxon-name-part taxon-name-part-type="genus" reg="Brachytrycherus">B.</tp:taxon-name-part> <tp:taxon-name-part taxon-name-part-type="species" reg="femoralis">femoralis</tp:taxon-name-part></tp:taxon-name></italic>.</p></caption><graphic xmlns:xlink="http://www.w3.org/1999/xlink" xlink:href="zookeys-880-085-g021.jpg" position="float" orientation="portrait" xlink:type="simple" id="oo_346630.jpg"><uri content-type="original_file" xlink:type="simple">https://binary.pensoft.net/fig/346630</uri></graphic></fig><fig id="F22" position="float" orientation="portrait"><object-id xmlns:xlink="http://www.w3.org/1999/xlink" content-type="doi" xlink:type="simple">10.3897/zookeys.880.34712.figure22</object-id><object-id xmlns:xlink="http://www.w3.org/1999/xlink" content-type="arpha" xlink:type="simple">F668F9AA-08DD-554F-B2E3-AD036D3A41B7</object-id><label>Figure 22.</label><caption><p>Abdomen with ventrite V of males. <bold>A</bold><italic><tp:taxon-name><tp:taxon-name-part taxon-name-part-type="genus" reg="Brachytrycherus">B.</tp:taxon-name-part> <tp:taxon-name-part taxon-name-part-type="species" reg="conaensis">conaensis</tp:taxon-name-part></tp:taxon-name></italic><bold>B</bold><italic><tp:taxon-name><tp:taxon-name-part taxon-name-part-type="genus" reg="Brachytrycherus">B.</tp:taxon-name-part> <tp:taxon-name-part taxon-name-part-type="species" reg="curviantennae">curviantennae</tp:taxon-name-part></tp:taxon-name></italic><bold>C</bold><italic><tp:taxon-name><tp:taxon-name-part taxon-name-part-type="genus" reg="Brachytrycherus">B.</tp:taxon-name-part> <tp:taxon-name-part taxon-name-part-type="species" reg="femoralis">femoralis</tp:taxon-name-part></tp:taxon-name></italic>.</p></caption><graphic xmlns:xlink="http://www.w3.org/1999/xlink" xlink:href="zookeys-880-085-g022.jpg" position="float" orientation="portrait" xlink:type="simple" id="oo_346631.jpg"><uri content-type="original_file" xlink:type="simple">https://binary.pensoft.net/fig/346631</uri></graphic></fig><fig id="F23" position="float" orientation="portrait"><object-id xmlns:xlink="http://www.w3.org/1999/xlink" content-type="doi" xlink:type="simple">10.3897/zookeys.880.34712.figure23</object-id><object-id xmlns:xlink="http://www.w3.org/1999/xlink" content-type="arpha" xlink:type="simple">50B4DFA6-D103-568E-A0BE-4440E49E46BB</object-id><label>Figure 23.</label><caption><p>Left tibia of <italic><tp:taxon-name><tp:taxon-name-part taxon-name-part-type="genus" reg="Brachytrycherus">Brachytrycherus</tp:taxon-name-part></tp:taxon-name></italic> (male). <bold>A</bold><italic><tp:taxon-name><tp:taxon-name-part taxon-name-part-type="genus" reg="Brachytrycherus">B.</tp:taxon-name-part> <tp:taxon-name-part taxon-name-part-type="species" reg="conaensis">conaensis</tp:taxon-name-part></tp:taxon-name></italic><bold>B</bold><italic><tp:taxon-name><tp:taxon-name-part taxon-name-part-type="genus" reg="Brachytrycherus">B.</tp:taxon-name-part> <tp:taxon-name-part taxon-name-part-type="species" reg="curviantennae">curviantennae</tp:taxon-name-part></tp:taxon-name></italic><bold>C</bold><italic><tp:taxon-name><tp:taxon-name-part taxon-name-part-type="genus" reg="Brachytrycherus">B.</tp:taxon-name-part> <tp:taxon-name-part taxon-name-part-type="species" reg="femoralis">femoralis</tp:taxon-name-part></tp:taxon-name></italic>; 1 protibia; 2 mesotibia; 3 metatibia.</p></caption><graphic xmlns:xlink="http://www.w3.org/1999/xlink" xlink:href="zookeys-880-085-g023.jpg" position="float" orientation="portrait" xlink:type="simple" id="oo_346632.jpg"><uri content-type="original_file" xlink:type="simple">https://binary.pensoft.net/fig/346632</uri></graphic></fig><fig id="F24" position="float" orientation="portrait"><object-id xmlns:xlink="http://www.w3.org/1999/xlink" content-type="doi" xlink:type="simple">10.3897/zookeys.880.34712.figure24</object-id><object-id xmlns:xlink="http://www.w3.org/1999/xlink" content-type="arpha" xlink:type="simple">94E1350E-83AB-5221-89D9-BA7494351B02</object-id><label>Figure 24.</label><caption><p>Aedeagus of <italic><tp:taxon-name><tp:taxon-name-part taxon-name-part-type="genus" reg="Brachytrycherus">Brachytrycherus</tp:taxon-name-part></tp:taxon-name></italic>. <bold>A</bold><italic><tp:taxon-name><tp:taxon-name-part taxon-name-part-type="genus" reg="Brachytrycherus">B.</tp:taxon-name-part> <tp:taxon-name-part taxon-name-part-type="species" reg="conaensis">conaensis</tp:taxon-name-part></tp:taxon-name></italic><bold>B</bold><italic><tp:taxon-name><tp:taxon-name-part taxon-name-part-type="genus" reg="Brachytrycherus">B.</tp:taxon-name-part> <tp:taxon-name-part taxon-name-part-type="species" reg="curviantennae">curviantennae</tp:taxon-name-part></tp:taxon-name></italic><bold>C</bold><italic><tp:taxon-name><tp:taxon-name-part taxon-name-part-type="genus" reg="Brachytrycherus">B.</tp:taxon-name-part> <tp:taxon-name-part taxon-name-part-type="species" reg="femoralis">femoralis</tp:taxon-name-part></tp:taxon-name></italic>; <bold>1</bold> lateral view; <bold>2</bold> apical view. Scale bars: 1 mm.</p></caption><graphic xmlns:xlink="http://www.w3.org/1999/xlink" xlink:href="zookeys-880-085-g024.jpg" position="float" orientation="portrait" xlink:type="simple" id="oo_346633.jpg"><uri content-type="original_file" xlink:type="simple">https://binary.pensoft.net/fig/346633</uri></graphic></fig></tp:treatment-sec><ref-list><ref id="B2"><mixed-citation xmlns:xlink="http://www.w3.org/1999/xlink" xlink:type="simple"><person-group><name name-style="western"><surname>Chang</surname><given-names>L-X</given-names></name><name name-style="western"><surname>Bi</surname><given-names>W-X</given-names></name><name name-style="western"><surname>Ren</surname><given-names>G-D</given-names></name></person-group> (<year>2016</year>) <article-title>Two new species of <italic><tp:taxon-name><tp:taxon-name-part taxon-name-part-type="genus">Brachytrycherus</tp:taxon-name-part></tp:taxon-name></italic> Arrow, 1920 from China (<tp:taxon-name><tp:taxon-name-part taxon-name-part-type="order">Coleoptera</tp:taxon-name-part></tp:taxon-name>, <tp:taxon-name><tp:taxon-name-part taxon-name-part-type="family">Endomychidae</tp:taxon-name-part></tp:taxon-name>).</article-title><source>ZooKeys</source><volume>595</volume>: <fpage>137</fpage>–<lpage>146</lpage>. <ext-link xlink:type="simple" ext-link-type="doi" xlink:href="10.3897/zookeys.595.7569">https://doi.org/10.3897/zookeys.595.7569</ext-link></mixed-citation></ref><ref id="B8"><mixed-citation xmlns:xlink="http://www.w3.org/1999/xlink" xlink:type="simple"><person-group><name name-style="western"><surname>Tomaszewska</surname><given-names>KW</given-names></name></person-group> (<year>2005</year>) Phylogeny and generic classification of the subfamily <tp:taxon-name><tp:taxon-name-part taxon-name-part-type="subfamily">Lycoperdininae</tp:taxon-name-part></tp:taxon-name> with a re-analysis of the family <tp:taxon-name><tp:taxon-name-part taxon-name-part-type="family">Endomychidae</tp:taxon-name-part></tp:taxon-name> (<tp:taxon-name><tp:taxon-name-part taxon-name-part-type="order">Coleoptera</tp:taxon-name-part></tp:taxon-name>: <tp:taxon-name><tp:taxon-name-part taxon-name-part-type="superfamily">Cucujoidea</tp:taxon-name-part></tp:taxon-name>). Annales Zoologici 55(suppl. 1): 1–172.</mixed-citation></ref></ref-list></tp:taxon-treatment>
