# Supplementary material for: A review of the genus Brachytrycherus Arrow (Coleoptera, Endomychidae) of mainland China with descriptions of three new species
Source: Zookeys. 2019 Oct 14;880:85–112. doi: 10.3897/zookeys.880.34712 (PMC6803354; doi:10.3897/zookeys.880.34712)
Supplement: XML Treatment for Brachytrycherus bipunctatus [file zookeys.880.34712-treatment2.xml]

<!DOCTYPE tp:taxon-treatment
  PUBLIC "-//TaxonX//DTD Taxonomic Treatment Publishing DTD v0 20100105//EN" "tax-treatment-NSO.dtd">
<tp:taxon-treatment xmlns:tp="http://www.plazi.org/taxpub"><tp:treatment-meta><kwd-group><label>Taxon classification</label><kwd><named-content xmlns:xlink="http://www.w3.org/1999/xlink" content-type="kingdom">Animalia</named-content></kwd><kwd><named-content xmlns:xlink="http://www.w3.org/1999/xlink" content-type="order">Coleoptera</named-content></kwd><kwd><named-content xmlns:xlink="http://www.w3.org/1999/xlink" content-type="family">Endomychidae</named-content></kwd></kwd-group><mixed-citation publication-type="journal"><person-group><name><surname>Chang</surname><given-names>Ling-Xiao</given-names></name><name><surname>Bi</surname><given-names>Wen-Xuan</given-names></name><name><surname>Ren</surname><given-names>Guo-Dong</given-names></name></person-group><article-title>A review of the genus <italic><tp:taxon-name><tp:taxon-name-part taxon-name-part-type="genus" reg="Brachytrycherus">Brachytrycherus</tp:taxon-name-part></tp:taxon-name></italic> Arrow (<tp:taxon-name><tp:taxon-name-part taxon-name-part-type="order">Coleoptera</tp:taxon-name-part></tp:taxon-name>, <tp:taxon-name><tp:taxon-name-part taxon-name-part-type="family">Endomychidae</tp:taxon-name-part></tp:taxon-name>) of mainland China with descriptions of three new species</article-title><source>Zookeys</source><day>14</day><month>10</month><year>2019</year><volume>880</volume><fpage>85</fpage><lpage>112</lpage><pub-id pub-id-type="doi">10.3897/zookeys.880.34712</pub-id></mixed-citation></tp:treatment-meta><tp:nomenclature><tp:taxon-name><object-id xmlns:xlink="http://www.w3.org/1999/xlink" content-type="arpha" xlink:type="simple">478B81D3-5548-583F-8A7D-292D588405D3</object-id>
            <tp:taxon-name-part taxon-name-part-type="genus" reg="Brachytrycherus">Brachytrycherus</tp:taxon-name-part>
            <tp:taxon-name-part taxon-name-part-type="species" reg="bipunctatus">bipunctatus</tp:taxon-name-part>
            <object-id xmlns:xlink="http://www.w3.org/1999/xlink" content-type="zoobank" xlink:type="simple">http://zoobank.org/178DF400-CB0E-4775-A034-D1B9C195226C</object-id>
          </tp:taxon-name><tp:taxon-authority>Chang &amp; Bi</tp:taxon-authority><tp:taxon-status xmlns:xlink="http://www.w3.org/1999/xlink" xlink:type="simple">sp. nov.</tp:taxon-status><xref ref-type="fig" rid="F1">Figs 1</xref><xref ref-type="fig" rid="F2">, 2</xref><xref ref-type="fig" rid="F3">, 3</xref><xref ref-type="fig" rid="F4">, 4</xref></tp:nomenclature><tp:treatment-sec sec-type="type material" id="SECID0EHEAE"><title>Type material.</title><p>Holotype (Fig. <xref ref-type="fig" rid="F1">1</xref>), male, <bold>Hainan</bold>, Fanjia Forest Reserve, 196 m, <named-content xmlns:xlink="http://www.w3.org/1999/xlink" content-type="dwc:verbatimCoordinates" xlink:type="simple"><named-content content-type="geo-json" specific-use="{&#34;type&#34;:&#34;Point&#34;,&#34;coordinates&#34;:[109.674900,19.280100]}" id="NCID0EWEAE" xlink:type="simple">19°16.806'N, 109°40.494'E</named-content></named-content>, 17. IV.2016, Xing-Long Bai leg. (<abbrev xmlns:xlink="http://www.w3.org/1999/xlink" content-type="institution" xlink:title="Museum of Heibei University, Baoding, China" id="ABBRID0E2EAE" xlink:type="simple">MHBU</abbrev>). Paratypes (Fig. <xref ref-type="fig" rid="F2">2</xref>), 1 female, Hainan, Qiongzhong, Shifangzhen, 22.II.2019, Guo-Dong Ren leg. (<abbrev xmlns:xlink="http://www.w3.org/1999/xlink" content-type="institution" xlink:title="Beijing Museum of Natural History, Beijing, China" id="ABBRID0EEFAE" xlink:type="simple">BJMNH</abbrev>); 1 female, Hainan, Dongfang, Mihouling, 11.VI.2008, Yi-Bin Ba &amp; Jun-Tong Lang leg. (<abbrev xmlns:xlink="http://www.w3.org/1999/xlink" content-type="institution" xlink:title="Museum of Heibei University, Baoding, China" id="ABBRID0EJFAE" xlink:type="simple">MHBU</abbrev>); 2 females, Hainan, Yinggeling. Nankai Township, Fangyuan Village, 21.VII.2013, Bo Cai leg. (<abbrev xmlns:xlink="http://www.w3.org/1999/xlink" xlink:title="Collection of Ling-Xiao Chang, Beijing, China" id="ABBRID0EOFAE" xlink:type="simple">CCLX</abbrev>); 1 female, <bold>Yunnan</bold>, Xishuangbanna, Mengla County, Mengla Town, Bubang Village, H: 680 m, <named-content xmlns:xlink="http://www.w3.org/1999/xlink" content-type="dwc:verbatimCoordinates" xlink:type="simple"><named-content content-type="geo-json" specific-use="{&#34;type&#34;:&#34;Point&#34;,&#34;coordinates&#34;:[101.585833,21.601667]}" id="NCID0EXFAE" xlink:type="simple">21°36'6"N, 101°35'9"E</named-content></named-content>, Jian-Yue Qiu &amp; Hao Xu leg. (<abbrev xmlns:xlink="http://www.w3.org/1999/xlink" xlink:title="Collection of Ling-Xiao Chang, Beijing, China" id="ABBRID0E3FAE" xlink:type="simple">CCLX</abbrev>) (Fig. <xref ref-type="fig" rid="F2">2</xref>).</p><fig id="F1" position="float" orientation="portrait"><object-id xmlns:xlink="http://www.w3.org/1999/xlink" content-type="doi" xlink:type="simple">10.3897/zookeys.880.34712.figure1</object-id><object-id xmlns:xlink="http://www.w3.org/1999/xlink" content-type="arpha" xlink:type="simple">EA35264C-FE0E-5159-8C17-92C775B9C29C</object-id><label>Figure 1.</label><caption><p>Habitus of <italic><tp:taxon-name><tp:taxon-name-part taxon-name-part-type="genus" reg="Brachytrycherus">B.</tp:taxon-name-part> <tp:taxon-name-part taxon-name-part-type="species" reg="bipunctatus">bipunctatus</tp:taxon-name-part></tp:taxon-name></italic> sp. nov. (male). <bold>A</bold> dorsal view <bold>B</bold> ventral view <bold>C</bold> lateral view. Scale bar: 2 mm.</p></caption><graphic xmlns:xlink="http://www.w3.org/1999/xlink" xlink:href="zookeys-880-085-g001.jpg" position="float" orientation="portrait" xlink:type="simple" id="oo_346610.jpg"><uri content-type="original_file" xlink:type="simple">https://binary.pensoft.net/fig/346610</uri></graphic></fig><fig id="F2" position="float" orientation="portrait"><object-id xmlns:xlink="http://www.w3.org/1999/xlink" content-type="doi" xlink:type="simple">10.3897/zookeys.880.34712.figure2</object-id><object-id xmlns:xlink="http://www.w3.org/1999/xlink" content-type="arpha" xlink:type="simple">3EC4215A-5BDA-5FFD-8297-C95DE29C9749</object-id><label>Figure 2.</label><caption><p>Habitus of <italic><tp:taxon-name><tp:taxon-name-part taxon-name-part-type="genus" reg="Brachytrycherus">B.</tp:taxon-name-part> <tp:taxon-name-part taxon-name-part-type="species" reg="bipunctatus">bipunctatus</tp:taxon-name-part></tp:taxon-name></italic> sp. nov. (female). <bold>A</bold> dorsal view <bold>B</bold> ventral view. Scale bar: 2 mm.</p></caption><graphic xmlns:xlink="http://www.w3.org/1999/xlink" xlink:href="zookeys-880-085-g002.jpg" position="float" orientation="portrait" xlink:type="simple" id="oo_346611.jpg"><uri content-type="original_file" xlink:type="simple">https://binary.pensoft.net/fig/346611</uri></graphic></fig></tp:treatment-sec><tp:treatment-sec sec-type="etymology" id="SECID0E5HAE"><title>Etymology.</title><p>The specific name is derived from the two apical elytral maculae.</p></tp:treatment-sec><tp:treatment-sec sec-type="diagnosis" id="SECID0EDIAE"><title>Diagnosis.</title><p><italic><tp:taxon-name><tp:taxon-name-part taxon-name-part-type="genus" reg="Brachytrycherus">Brachytrycherus</tp:taxon-name-part> <tp:taxon-name-part taxon-name-part-type="species" reg="bipunctatus">bipunctatus</tp:taxon-name-part></tp:taxon-name></italic> can be distinctly separated from all congeners by having two distant spots on the elytral base.</p></tp:treatment-sec><tp:treatment-sec sec-type="description" id="SECID0EUIAE"><title>Description.</title><p>Length 7.6–8.2 mm, width 4.1–4.2 mm. <italic>Body</italic> oval, approximately 2.0 times as long as wide; moderately convex; shiny. Colour black with three yellow maculae on each elytron.</p><p><bold><italic>Head.</italic></bold> Antenna (Fig. <xref ref-type="fig" rid="F3">3A</xref>) rather stout, nearly 1/2 body length, with antennomeres 1–8 longer than wide; scape approximately 4.0 times as long as pedicel; antennomere 3 as long as 4 and 5 combined; antennomeres 4–6 nearly length equal; antennomere 6 longer than 7 and antennomere 7 as long as 8; club composed of three antennomeres, moderately broad, weakly flat, loose. Maxilla with terminal palpomere elongated, almost 1.5 times as long as palpomere 3, slightly tapering anteriorly, truncate apically.</p><p><bold><italic>Thorax.</italic></bold> Pronotum (Fig. <xref ref-type="fig" rid="F3">3B</xref>) 1.5–1.7 mm long, 2.7–3.1 mm wide; widest near 1/2 of pronotal length; coarsely and densely punctate; anterior and lateral margins moderately narrowly bordered; anterior edge with rather large stridulatory membrane; sides weakly undulate; front angles produced anteriorly, blunt round; disc weakly convex, two round raised area laterally; transverse wrinkle laterally; median furrow shallow, two small round pits laterally; lateral sulci linear, groove, deep, extending to basal 1/3 length of pronotum; basal sulcus nearly straight, deep. Prosternal process (Fig. <xref ref-type="fig" rid="F3">3C</xref>) not extending beyond coxae; very narrowly separates procoxae, sides weakly curved outwardly, rounded apically in male; in female rather narrowly, sides nearly straight, weakly truncate apically. Mesoventral process (Fig. <xref ref-type="fig" rid="F3">3D</xref>) transverse, lateral margins distinctly widening apically in male; in female lateral margins nearly parallel; posterior margin nearly straight.</p><p><bold><italic>Elytra</italic></bold> (Fig. <xref ref-type="fig" rid="F3">3F</xref>) 5.9–6.2 mm long, 3.6–3.9 times as long as and 1.4–1.5 times as wide as pronotum; sides curved, widest near 1/2 length of elytron; densely and coarsely punctate; humeri rather prominent. Each elytron with three orange-yellow maculae. Anterior two elytral maculae nearly oval or round, located behind humeri, size subequal, transverse arrangement, spacing between them subequal diameter of one macula. Posterior macula cloud-form, transverse, outer sides far from elytral lateral margin, inner margin of macula far from elytral suture. Protibia (Fig. <xref ref-type="fig" rid="F3">3E</xref>) in male with concavity on inner edge of apical 1/4 distinctly, in female without concavity; meso- and metatibiae simple. Hind wing (Fig. <xref ref-type="fig" rid="F3">3H</xref>) normal.</p><p><bold><italic>Ventrite</italic> V</bold> (Fig. <xref ref-type="fig" rid="F3">3G</xref>) with lateral margins abruptly converging posteriorly, three or four pairs of longitudinal short wrinkles laterally; posterior margin weakly curved medially in male; in female ventrite V lateral margins gently converging posteriorly, without longitudinal wrinkles; posterior margin bluntly round medially. Male genital segment (Fig. <xref ref-type="fig" rid="F3">3I</xref>) with paired apophyses fused along nearly half of its length apically; dorsal plate undivided; additional, internal, V-shaped sclerite present.</p><p><bold><italic>Aedeagus</italic></bold> (Fig. <xref ref-type="fig" rid="F3">3J–K</xref>) rather long, heavily sclerotized, straight. Median lobe branched apically; branch long, in apical view longitudinal Z-shaped; truncate apically. Tegmen placed basally, comparatively large, ring-shaped, parameres rectangle, fused with tegmen.</p></tp:treatment-sec><tp:treatment-sec sec-type="biology" id="SECID0EHLAE"><title>Biology and ecology.</title><p>The holotype was hand collected by simple searching, as it is active under the fallen decayed wood in the day (Fig. <xref ref-type="fig" rid="F4">4</xref>).</p><fig id="F3" position="float" orientation="portrait"><object-id xmlns:xlink="http://www.w3.org/1999/xlink" content-type="doi" xlink:type="simple">10.3897/zookeys.880.34712.figure3</object-id><object-id xmlns:xlink="http://www.w3.org/1999/xlink" content-type="arpha" xlink:type="simple">B26CDDB1-BCA2-55BC-BE30-7AD685D150D0</object-id><label>Figure 3.</label><caption><p><italic><tp:taxon-name><tp:taxon-name-part taxon-name-part-type="genus" reg="Brachytrycherus">B.</tp:taxon-name-part> <tp:taxon-name-part taxon-name-part-type="species" reg="bipunctatus">bipunctatus</tp:taxon-name-part></tp:taxon-name></italic> sp. nov. <bold>A</bold> antenna <bold>B</bold> pronotum <bold>C</bold> proventrite <bold>D</bold> male meso- and metaventrites <bold>E</bold> male protibia <bold>F</bold> elytron <bold>G</bold> male ventrite V of abdomen <bold>H</bold> hind wing <bold>I</bold> male genital segment <bold>J</bold> aedeagus in lateral view <bold>K</bold> aedeagus in apical view. Scale bars: 1 mm.</p></caption><graphic xmlns:xlink="http://www.w3.org/1999/xlink" xlink:href="zookeys-880-085-g003.jpg" position="float" orientation="portrait" xlink:type="simple" id="oo_346612.jpg"><uri content-type="original_file" xlink:type="simple">https://binary.pensoft.net/fig/346612</uri></graphic></fig><fig id="F4" position="float" orientation="portrait"><object-id xmlns:xlink="http://www.w3.org/1999/xlink" content-type="doi" xlink:type="simple">10.3897/zookeys.880.34712.figure4</object-id><object-id xmlns:xlink="http://www.w3.org/1999/xlink" content-type="arpha" xlink:type="simple">9DCC4851-8B78-5FC9-B796-1B8CD28D24B7</object-id><label>Figure 4.</label><caption><p>Habitats of <italic><tp:taxon-name><tp:taxon-name-part taxon-name-part-type="genus" reg="Brachytrycherus">B.</tp:taxon-name-part> <tp:taxon-name-part taxon-name-part-type="species" reg="bipunctatus">bipunctatus</tp:taxon-name-part></tp:taxon-name></italic> sp. nov.</p></caption><graphic xmlns:xlink="http://www.w3.org/1999/xlink" xlink:href="zookeys-880-085-g004.jpg" position="float" orientation="portrait" xlink:type="simple" id="oo_346613.jpg"><uri content-type="original_file" xlink:type="simple">https://binary.pensoft.net/fig/346613</uri></graphic></fig></tp:treatment-sec></tp:taxon-treatment>
