# Supplementary material for: A review of the genus Brachytrycherus Arrow (Coleoptera, Endomychidae) of mainland China with descriptions of three new species
Source: Zookeys. 2019 Oct 14;880:85–112. doi: 10.3897/zookeys.880.34712 (PMC6803354; doi:10.3897/zookeys.880.34712)
Supplement: XML Treatment for Brachytrycherus denticulatus [file zookeys.880.34712-treatment3.xml]

<!DOCTYPE tp:taxon-treatment
  PUBLIC "-//TaxonX//DTD Taxonomic Treatment Publishing DTD v0 20100105//EN" "tax-treatment-NSO.dtd">
<tp:taxon-treatment xmlns:tp="http://www.plazi.org/taxpub"><tp:treatment-meta><kwd-group><label>Taxon classification</label><kwd><named-content xmlns:xlink="http://www.w3.org/1999/xlink" content-type="kingdom">Animalia</named-content></kwd><kwd><named-content xmlns:xlink="http://www.w3.org/1999/xlink" content-type="order">Coleoptera</named-content></kwd><kwd><named-content xmlns:xlink="http://www.w3.org/1999/xlink" content-type="family">Endomychidae</named-content></kwd></kwd-group><mixed-citation publication-type="journal"><person-group><name><surname>Chang</surname><given-names>Ling-Xiao</given-names></name><name><surname>Bi</surname><given-names>Wen-Xuan</given-names></name><name><surname>Ren</surname><given-names>Guo-Dong</given-names></name></person-group><article-title>A review of the genus <italic><tp:taxon-name><tp:taxon-name-part taxon-name-part-type="genus" reg="Brachytrycherus">Brachytrycherus</tp:taxon-name-part></tp:taxon-name></italic> Arrow (<tp:taxon-name><tp:taxon-name-part taxon-name-part-type="order">Coleoptera</tp:taxon-name-part></tp:taxon-name>, <tp:taxon-name><tp:taxon-name-part taxon-name-part-type="family">Endomychidae</tp:taxon-name-part></tp:taxon-name>) of mainland China with descriptions of three new species</article-title><source>Zookeys</source><day>14</day><month>10</month><year>2019</year><volume>880</volume><fpage>85</fpage><lpage>112</lpage><pub-id pub-id-type="doi">10.3897/zookeys.880.34712</pub-id></mixed-citation></tp:treatment-meta><tp:nomenclature><tp:taxon-name><object-id xmlns:xlink="http://www.w3.org/1999/xlink" content-type="arpha" xlink:type="simple">57E68B58-1581-597E-90A0-8C7E532BB201</object-id>
            <tp:taxon-name-part taxon-name-part-type="genus" reg="Brachytrycherus">Brachytrycherus</tp:taxon-name-part>
            <tp:taxon-name-part taxon-name-part-type="species" reg="denticulatus">denticulatus</tp:taxon-name-part>
            <object-id xmlns:xlink="http://www.w3.org/1999/xlink" content-type="zoobank" xlink:type="simple">http://zoobank.org/E1E38FED-0977-4275-B16A-AF99873C1E60</object-id>
          </tp:taxon-name><tp:taxon-authority>Chang &amp; Bi</tp:taxon-authority><tp:taxon-status xmlns:xlink="http://www.w3.org/1999/xlink" xlink:type="simple">sp. nov.</tp:taxon-status><xref ref-type="fig" rid="F5">Figs 5</xref><xref ref-type="fig" rid="F6">, 6</xref><xref ref-type="fig" rid="F7">, 7</xref><xref ref-type="fig" rid="F8">, 8</xref><xref ref-type="fig" rid="F9">, 9</xref></tp:nomenclature><tp:treatment-sec sec-type="type material" id="SECID0EUPAE"><title>Type material.</title><p>Holotype (Fig. <xref ref-type="fig" rid="F5">5</xref>), male, Guangxi, Jinxiu, Guangxi Dayaoshan Nature Reserve Bureau Yinshan Protection Station, 13.VIII.2015, Ling-Xiao Chang leg. (<abbrev xmlns:xlink="http://www.w3.org/1999/xlink" content-type="institution" xlink:title="Museum of Heibei University, Baoding, China" id="ABBRID0E5PAE" xlink:type="simple">MHBU</abbrev>). Paratypes (Fig. <xref ref-type="fig" rid="F6">6</xref>), 1 female, same data as holotype (<abbrev xmlns:xlink="http://www.w3.org/1999/xlink" content-type="institution" xlink:title="Beijing Museum of Natural History, Beijing, China" id="ABBRID0EHQAE" xlink:type="simple">BJMNH</abbrev>); 1 female, Guangxi, Damingshan, Hao-Yu Liu &amp; Ji-Bin Liang leg. (<abbrev xmlns:xlink="http://www.w3.org/1999/xlink" content-type="institution" xlink:title="Museum of Heibei University, Baoding, China" id="ABBRID0EMQAE" xlink:type="simple">MHBU</abbrev>); 1 male, Guangxi Prov., Jinxiu County, 16 km, 29.VII.2011, alt. 882–950 m, PENG Zhong leg. (dissected, <abbrev xmlns:xlink="http://www.w3.org/1999/xlink" content-type="institution" xlink:title="Shanghai Normal University, Shanghai, China" id="ABBRID0ERQAE" xlink:type="simple">SHNU</abbrev>); 1 male, Guangxi Prov., Damingshan, Tianping Protect Station, <named-content xmlns:xlink="http://www.w3.org/1999/xlink" content-type="dwc:verbatimCoordinates" xlink:type="simple"><named-content content-type="geo-json" specific-use="{&#34;type&#34;:&#34;Point&#34;,&#34;coordinates&#34;:[108.437150,23.498110]}" id="NCID0EZQAE" xlink:type="simple">N23.49811, E108.43715</named-content></named-content>, 1230 m, 22.V.2011 N, Xing-Lei Huang Coll. (<named-content xmlns:xlink="http://www.w3.org/1999/xlink" content-type="dwc:institutional_code" xlink:type="simple">IZCAS</named-content>); 1 female, same data except 28.V.2011 (<named-content xmlns:xlink="http://www.w3.org/1999/xlink" content-type="dwc:institutional_code" xlink:type="simple">IZCAS</named-content>); 1 male, Guangxi, Jinxiu, Jiuwanshan, 4.VIII.2015 N, Ling-Xiao Chang leg. (<abbrev xmlns:xlink="http://www.w3.org/1999/xlink" xlink:title="Collection of Ling-Xiao Chang, Beijing, China" id="ABBRID0ENRAE" xlink:type="simple">CCLX</abbrev>); 1 male, Guangxi, jinxiu, Yinshan Protection Station, 27.VIII.2016, Yu-Yang Lei leg. (<abbrev xmlns:xlink="http://www.w3.org/1999/xlink" xlink:title="Collection of Ling-Xiao Chang, Beijing, China" id="ABBRID0ERRAE" xlink:type="simple">CCLX</abbrev>); 1 male, Guangxi, jinxiu, Dayaoshan, 22-24.IV.2018, Chun-Fu Feng leg. (<abbrev xmlns:xlink="http://www.w3.org/1999/xlink" xlink:title="Collection of Ling-Xiao Chang, Beijing, China" id="ABBRID0EVRAE" xlink:type="simple">CCLX</abbrev>); 6 males, 5 females, Guangxi, Damingshan, 1200 m, 28–31.VII.2012, Wen-Xuan Bi leg. (<abbrev xmlns:xlink="http://www.w3.org/1999/xlink" xlink:title="Collection of Wen-Xuan Bi, Shanghai, China" id="ABBRID0EZRAE" xlink:type="simple">CBWX</abbrev>); 1 male, 1 female, Guangxi, Damingshan, 1200 m, 31.VII.2012, Xiao-Bin Song leg. (<abbrev xmlns:xlink="http://www.w3.org/1999/xlink" xlink:title="Collection of Wen-Xuan Bi, Shanghai, China" id="ABBRID0E4RAE" xlink:type="simple">CBWX</abbrev>); 1 female, Guangxi, Jinxiu, Yinshanbaohuzhan, 1200 m, 9.VII.2014, Xiao-Bin Song leg. (<abbrev xmlns:xlink="http://www.w3.org/1999/xlink" xlink:title="Collection of Wen-Xuan Bi, Shanghai, China" id="ABBRID0EBSAE" xlink:type="simple">CBWX</abbrev>); 2 males, 2 females, same data except 10.VII.2014 (<abbrev xmlns:xlink="http://www.w3.org/1999/xlink" xlink:title="Collection of Wen-Xuan Bi, Shanghai, China" id="ABBRID0EFSAE" xlink:type="simple">CBWX</abbrev>); 1 male, Guangxi, Jinxiu, Laoshanlinchang, 850 m, 18.VII.2014, Xiao-Bin Song leg. (<abbrev xmlns:xlink="http://www.w3.org/1999/xlink" xlink:title="Collection of Wen-Xuan Bi, Shanghai, China" id="ABBRID0EJSAE" xlink:type="simple">CBWX</abbrev>); 1 male, Guangxi, Nanning, Wuming, Damingshan, <named-content xmlns:xlink="http://www.w3.org/1999/xlink" content-type="dwc:verbatimCoordinates" xlink:type="simple"><named-content content-type="geo-json" specific-use="{&#34;type&#34;:&#34;Point&#34;,&#34;coordinates&#34;:[108.441540,23.499440]}" id="NCID0EQSAE" xlink:type="simple">N23.49944, E108.44154</named-content></named-content>, 1204 m, 7.VIII.2011, Hai-Tian Song leg. (<abbrev xmlns:xlink="http://www.w3.org/1999/xlink" xlink:title="Collection of Hai-Tian Song, Fujian, China" id="ABBRID0EUSAE" xlink:type="simple">CSHT</abbrev>).</p></tp:treatment-sec><tp:treatment-sec sec-type="etymology" id="SECID0EYSAE"><title>Etymology.</title><p>The name refers to the mesotibia serrulated on inner edge in male.</p><fig id="F5" position="float" orientation="portrait"><object-id xmlns:xlink="http://www.w3.org/1999/xlink" content-type="doi" xlink:type="simple">10.3897/zookeys.880.34712.figure5</object-id><object-id xmlns:xlink="http://www.w3.org/1999/xlink" content-type="arpha" xlink:type="simple">65B817BB-D233-5E48-8DDB-6715DC628D91</object-id><label>Figure 5.</label><caption><p>Habitus of <italic><tp:taxon-name><tp:taxon-name-part taxon-name-part-type="genus" reg="Brachytrycherus">B.</tp:taxon-name-part> <tp:taxon-name-part taxon-name-part-type="species" reg="denticulatus">denticulatus</tp:taxon-name-part></tp:taxon-name></italic> sp. nov. (male). <bold>A</bold> dorsal view <bold>B</bold> ventral view <bold>C</bold> lateral view. Scale bars: 2 mm.</p></caption><graphic xmlns:xlink="http://www.w3.org/1999/xlink" xlink:href="zookeys-880-085-g005.jpg" position="float" orientation="portrait" xlink:type="simple" id="oo_346614.jpg"><uri content-type="original_file" xlink:type="simple">https://binary.pensoft.net/fig/346614</uri></graphic></fig><fig id="F6" position="float" orientation="portrait"><object-id xmlns:xlink="http://www.w3.org/1999/xlink" content-type="doi" xlink:type="simple">10.3897/zookeys.880.34712.figure6</object-id><object-id xmlns:xlink="http://www.w3.org/1999/xlink" content-type="arpha" xlink:type="simple">8A03FA35-06F3-51D0-8813-01B40162D347</object-id><label>Figure 6.</label><caption><p>Habitus of <italic><tp:taxon-name><tp:taxon-name-part taxon-name-part-type="genus" reg="Brachytrycherus">B.</tp:taxon-name-part> <tp:taxon-name-part taxon-name-part-type="species" reg="denticulatus">denticulatus</tp:taxon-name-part></tp:taxon-name></italic> sp. nov. (female). <bold>A</bold> dorsal view <bold>B</bold> ventral view. Scale bar: 2 mm.</p></caption><graphic xmlns:xlink="http://www.w3.org/1999/xlink" xlink:href="zookeys-880-085-g006.jpg" position="float" orientation="portrait" xlink:type="simple" id="oo_346615.jpg"><uri content-type="original_file" xlink:type="simple">https://binary.pensoft.net/fig/346615</uri></graphic></fig><fig id="F7" position="float" orientation="portrait"><object-id xmlns:xlink="http://www.w3.org/1999/xlink" content-type="doi" xlink:type="simple">10.3897/zookeys.880.34712.figure7</object-id><object-id xmlns:xlink="http://www.w3.org/1999/xlink" content-type="arpha" xlink:type="simple">FE1A8D0E-D7D9-5A81-8FBA-D7A668811477</object-id><label>Figure 7.</label><caption><p>Humeri. <bold>A</bold><italic><tp:taxon-name><tp:taxon-name-part taxon-name-part-type="genus" reg="Brachytrycherus">B.</tp:taxon-name-part> <tp:taxon-name-part taxon-name-part-type="species" reg="denticulatus">denticulatus</tp:taxon-name-part></tp:taxon-name></italic> sp. nov. <bold>B</bold><italic><tp:taxon-name><tp:taxon-name-part taxon-name-part-type="genus" reg="Brachytrycherus">B.</tp:taxon-name-part> <tp:taxon-name-part taxon-name-part-type="species" reg="humeralis">humeralis</tp:taxon-name-part></tp:taxon-name></italic> sp. nov.</p></caption><graphic xmlns:xlink="http://www.w3.org/1999/xlink" xlink:href="zookeys-880-085-g007.jpg" position="float" orientation="portrait" xlink:type="simple" id="oo_346616.jpg"><uri content-type="original_file" xlink:type="simple">https://binary.pensoft.net/fig/346616</uri></graphic></fig></tp:treatment-sec><tp:treatment-sec sec-type="diagnosis" id="SECID0E5VAE"><title>Diagnosis.</title><p><italic><tp:taxon-name><tp:taxon-name-part taxon-name-part-type="genus" reg="Brachytrycherus">Brachytrycherus</tp:taxon-name-part> <tp:taxon-name-part taxon-name-part-type="species" reg="denticulatus">denticulatus</tp:taxon-name-part></tp:taxon-name></italic> resembles <italic><tp:taxon-name><tp:taxon-name-part taxon-name-part-type="genus" reg="Brachytrycherus">B.</tp:taxon-name-part> <tp:taxon-name-part taxon-name-part-type="species" reg="convexus">convexus</tp:taxon-name-part></tp:taxon-name></italic> in the elytra being strongly convex; posterior elytral maculae transverse, dentate; hind wing reduced to narrow straps. Antenna with club rather narrow (vs. broad in <italic><tp:taxon-name><tp:taxon-name-part taxon-name-part-type="genus" reg="Brachytrycherus">B.</tp:taxon-name-part> <tp:taxon-name-part taxon-name-part-type="species" reg="convexus">convexus</tp:taxon-name-part></tp:taxon-name></italic>); <italic><tp:taxon-name><tp:taxon-name-part taxon-name-part-type="genus" reg="Brachytrycherus">B.</tp:taxon-name-part> <tp:taxon-name-part taxon-name-part-type="species" reg="denticulatus">denticulatus</tp:taxon-name-part></tp:taxon-name></italic> pronotum sides strongly curved (vs. weakly rounded and somewhat convergent basally); elytron widest near 1/2 length of elytron (vs. beyond mid-length). <italic><tp:taxon-name><tp:taxon-name-part taxon-name-part-type="genus" reg="Brachytrycherus">Brachytrycherus</tp:taxon-name-part> <tp:taxon-name-part taxon-name-part-type="species" reg="denticulatus">denticulatus</tp:taxon-name-part></tp:taxon-name></italic> is extremely similar to <italic><tp:taxon-name><tp:taxon-name-part taxon-name-part-type="genus" reg="Brachytrycherus">B.</tp:taxon-name-part> <tp:taxon-name-part taxon-name-part-type="species" reg="humeralis">humeralis</tp:taxon-name-part></tp:taxon-name></italic> sp. nov. in appearance, but the humeri (Fig. <xref ref-type="fig" rid="F7">7A</xref>) are not distinctly prominent, protibia in male with small sharp tooth near apical 1/4 on inner edge, and mesotibia serrulated on inner edge in male can distinguish <italic><tp:taxon-name><tp:taxon-name-part taxon-name-part-type="genus" reg="Brachytrycherus">B.</tp:taxon-name-part> <tp:taxon-name-part taxon-name-part-type="species" reg="denticulatus">denticulatus</tp:taxon-name-part></tp:taxon-name></italic> from <italic><tp:taxon-name><tp:taxon-name-part taxon-name-part-type="genus" reg="Brachytrycherus">B.</tp:taxon-name-part> <tp:taxon-name-part taxon-name-part-type="species" reg="humeralis">humeralis</tp:taxon-name-part></tp:taxon-name></italic>.</p></tp:treatment-sec><tp:treatment-sec sec-type="description" id="SECID0EAZAE"><title>Description.</title><p>Length 10.2–13.7 mm, width 5.7–6.9 mm. <italic>Body</italic> broadly oval, approximately 1.8–2.0 times as long as wide; strongly convex; shiny. Colour black with two red-brown maculae on each elytron.</p><p><bold><italic>Head</italic>.</bold> Antenna (Fig. <xref ref-type="fig" rid="F8">8A</xref>) long and slender, nearly 1/2 body length, with antennomeres 1–8 distinctly longer than wide; scape approximately 4.0 times as long as pedicel; antennomere 3 nearly as long as 4 and 5 combined; antennomere 4 as long as 5, antennomeres 5–8 gradually shorter; club composed of three antennomeres, narrow and moderately flat. Maxilla with terminal palpomere elongate, almost 2.0 times as long as palpomere 3, tapering anteriorly, truncate apically.</p><p><bold><italic>Thorax</italic>.</bold> Pronotum (Fig. <xref ref-type="fig" rid="F8">8B</xref>) 2.6–3.3 mm long, 4.4–5.4 mm wide; widest behind 1/2 of pronotal length; surface opaque; lateral margins narrowly bordered, sides strongly curved; front angles produced anteriorly, bluntly round; disc weakly convex, with two large round raised areas laterally; transverse wrinkle laterally; median furrow distinct, straight; lateral sulci linear, curved, deep, extending to 1/2 of pronotal length; basal sulcus nearly straight, deep. Prosternal process (Fig. <xref ref-type="fig" rid="F8">8C</xref>) moderately separates the procoxae, slightly extending beyond coxae; sides curved outwardly, round apically. Mesoventral process (Fig. <xref ref-type="fig" rid="F8">8D</xref>) transverse, lateral margins barely widening apically, overlapping part of mesocoxae; posterior margin rather straight.</p><p><bold><italic>Elytra</italic></bold> (Fig. <xref ref-type="fig" rid="F8">8G</xref>) 7.4–9.3 mm long, 1.3 times as long as wide; 2.8 times as long as and 1.3 times as wide as pronotum, sides curved, widest near 1/2 length of elytron; densely and moderately coarsely punctate; humeri not prominent. Each elytron with two transverse, irregularly shaped red-brown maculae. Anterior elytral macula bowtie-shaped, located behind humerus, its anterior and posterior margins broadly U-shaped and deeply emarginate. Posterior macula crown-shaped, located at apical 1/3, its anterior margin tridentate, posterior margin widely U-shaped and deeply emarginate. Protibia (Fig. <xref ref-type="fig" rid="F8">8E</xref>) in male with small sharp tooth near apical 1/4 on inner edge, in female without tooth; mesotibia (Fig. <xref ref-type="fig" rid="F8">8F</xref>) serrulated on inner edge in male, not serrulated in female. Hind wing (Fig. <xref ref-type="fig" rid="F8">8I</xref>) reduced to narrow straps, oval shape apically, no longer than the elytra.</p><p><bold><italic>Ventrite</italic> V</bold> (Fig. <xref ref-type="fig" rid="F8">8H</xref>) with lateral margins gently converging posteriorly; posterior margin in male with some small lateral tubercles, one raised area medially; in female ventrite V with posterior margin simple, weakly emarginate medially. Male genital segment (Fig. <xref ref-type="fig" rid="F8">8J</xref>) with paired apophyses fused along nearly 1/3 of its length basally; dorsal plate undivided; additional, internal, V-shaped sclerite present.</p><p><bold><italic>Aedeagus</italic></bold> (Fig. <xref ref-type="fig" rid="F8">8K, L</xref>) rather long, heavily sclerotized, straight. Median lobe branched apically; branch moderately long and rather straight, flat and round apically. Tegmen placed basally, comparatively large, ring-shaped; parameres rather large, rectangle, fused with tegmen.</p></tp:treatment-sec><tp:treatment-sec sec-type="biology" id="SECID0EX2AE"><title>Biology and ecology.</title><p>The adults were collected by hand collected from a large pile of dead bamboos in the day (Fig. <xref ref-type="fig" rid="F9">9</xref>).</p><fig id="F8" position="float" orientation="portrait"><object-id xmlns:xlink="http://www.w3.org/1999/xlink" content-type="doi" xlink:type="simple">10.3897/zookeys.880.34712.figure8</object-id><object-id xmlns:xlink="http://www.w3.org/1999/xlink" content-type="arpha" xlink:type="simple">3ECEC690-8F56-5C61-9653-D53101F0FCB8</object-id><label>Figure 8.</label><caption><p><italic><tp:taxon-name><tp:taxon-name-part taxon-name-part-type="genus" reg="Brachytrycherus">B.</tp:taxon-name-part> <tp:taxon-name-part taxon-name-part-type="species" reg="denticulatus">denticulatus</tp:taxon-name-part></tp:taxon-name></italic> sp. nov. <bold>A</bold> antenna <bold>B</bold> pronotum <bold>C</bold> provenrite <bold>D</bold> meso- and metaventrites <bold>E</bold> male protibia <bold>F</bold> male mesotibia <bold>G</bold> elytron <bold>H</bold> male ventrite V of abdomen <bold>I</bold> hind wing <bold>J</bold> male genital segment <bold>K</bold> aedeagus in lateral view <bold>L</bold> aedeagus in apical view. Scale bars: 1 mm.</p></caption><graphic xmlns:xlink="http://www.w3.org/1999/xlink" xlink:href="zookeys-880-085-g008.jpg" position="float" orientation="portrait" xlink:type="simple" id="oo_346617.jpg"><uri content-type="original_file" xlink:type="simple">https://binary.pensoft.net/fig/346617</uri></graphic></fig><fig id="F9" position="float" orientation="portrait"><object-id xmlns:xlink="http://www.w3.org/1999/xlink" content-type="doi" xlink:type="simple">10.3897/zookeys.880.34712.figure9</object-id><object-id xmlns:xlink="http://www.w3.org/1999/xlink" content-type="arpha" xlink:type="simple">CD528B9E-A00C-591B-A1BE-724DC1DDFA47</object-id><label>Figure 9.</label><caption><p>Habitats of <italic><tp:taxon-name><tp:taxon-name-part taxon-name-part-type="genus" reg="Brachytrycherus">B.</tp:taxon-name-part> <tp:taxon-name-part taxon-name-part-type="species" reg="denticulatus">denticulatus</tp:taxon-name-part></tp:taxon-name></italic> sp. nov.</p></caption><graphic xmlns:xlink="http://www.w3.org/1999/xlink" xlink:href="zookeys-880-085-g009.jpg" position="float" orientation="portrait" xlink:type="simple" id="oo_346618.jpg"><uri content-type="original_file" xlink:type="simple">https://binary.pensoft.net/fig/346618</uri></graphic></fig></tp:treatment-sec></tp:taxon-treatment>
