# Supplementary material for: A review of the genus Brachytrycherus Arrow (Coleoptera, Endomychidae) of mainland China with descriptions of three new species
Source: Zookeys. 2019 Oct 14;880:85–112. doi: 10.3897/zookeys.880.34712 (PMC6803354; doi:10.3897/zookeys.880.34712)
Supplement: XML Treatment for Brachytrycherus humeralis [file zookeys.880.34712-treatment4.xml]

<!DOCTYPE tp:taxon-treatment
  PUBLIC "-//TaxonX//DTD Taxonomic Treatment Publishing DTD v0 20100105//EN" "tax-treatment-NSO.dtd">
<tp:taxon-treatment xmlns:tp="http://www.plazi.org/taxpub"><tp:treatment-meta><kwd-group><label>Taxon classification</label><kwd><named-content xmlns:xlink="http://www.w3.org/1999/xlink" content-type="kingdom">Animalia</named-content></kwd><kwd><named-content xmlns:xlink="http://www.w3.org/1999/xlink" content-type="order">Coleoptera</named-content></kwd><kwd><named-content xmlns:xlink="http://www.w3.org/1999/xlink" content-type="family">Endomychidae</named-content></kwd></kwd-group><mixed-citation publication-type="journal"><person-group><name><surname>Chang</surname><given-names>Ling-Xiao</given-names></name><name><surname>Bi</surname><given-names>Wen-Xuan</given-names></name><name><surname>Ren</surname><given-names>Guo-Dong</given-names></name></person-group><article-title>A review of the genus <italic><tp:taxon-name><tp:taxon-name-part taxon-name-part-type="genus" reg="Brachytrycherus">Brachytrycherus</tp:taxon-name-part></tp:taxon-name></italic> Arrow (<tp:taxon-name><tp:taxon-name-part taxon-name-part-type="order">Coleoptera</tp:taxon-name-part></tp:taxon-name>, <tp:taxon-name><tp:taxon-name-part taxon-name-part-type="family">Endomychidae</tp:taxon-name-part></tp:taxon-name>) of mainland China with descriptions of three new species</article-title><source>Zookeys</source><day>14</day><month>10</month><year>2019</year><volume>880</volume><fpage>85</fpage><lpage>112</lpage><pub-id pub-id-type="doi">10.3897/zookeys.880.34712</pub-id></mixed-citation></tp:treatment-meta><tp:nomenclature><tp:taxon-name><object-id xmlns:xlink="http://www.w3.org/1999/xlink" content-type="arpha" xlink:type="simple">740E22C8-AC2A-5998-88C2-CADF62BF5AD1</object-id>
            <tp:taxon-name-part taxon-name-part-type="genus" reg="Brachytrycherus">Brachytrycherus</tp:taxon-name-part>
            <tp:taxon-name-part taxon-name-part-type="species" reg="humeralis">humeralis</tp:taxon-name-part>
            <object-id xmlns:xlink="http://www.w3.org/1999/xlink" content-type="zoobank" xlink:type="simple">http://zoobank.org/99D5DA5E-DB6E-4FB1-A254-FEFBF472B40A</object-id>
          </tp:taxon-name><tp:taxon-authority>Chang &amp; Bi</tp:taxon-authority><tp:taxon-status xmlns:xlink="http://www.w3.org/1999/xlink" xlink:type="simple">sp. nov.</tp:taxon-status><xref ref-type="fig" rid="F10">Figs 10</xref><xref ref-type="fig" rid="F11">, 11</xref><xref ref-type="fig" rid="F12">, 12</xref><xref ref-type="fig" rid="F13">, 13</xref></tp:nomenclature><tp:treatment-sec sec-type="type material" id="SECID0EDAAG"><title>Type material.</title><p>Holotype (Fig. <xref ref-type="fig" rid="F10">10</xref>), male, Guangxi, Huanjiang, Yangmeiao Protection Station, 4.VIII.2015 N, Ling-Xiao Chang leg. (<abbrev xmlns:xlink="http://www.w3.org/1999/xlink" content-type="institution" xlink:title="Museum of Heibei University, Baoding, China" id="ABBRID0ENAAG" xlink:type="simple">MHBU</abbrev>). Paratypes (Fig. <xref ref-type="fig" rid="F11">11</xref>), 1 female, same data as holotype (<abbrev xmlns:xlink="http://www.w3.org/1999/xlink" content-type="institution" xlink:title="Beijing Museum of Natural History, Beijing, China" id="ABBRID0EWAAG" xlink:type="simple">BJMNH</abbrev>); 1 male, same data as holotype (<abbrev xmlns:xlink="http://www.w3.org/1999/xlink" xlink:title="Collection of Ling-Xiao Chang, Beijing, China" id="ABBRID0E2AAG" xlink:type="simple">CCLX</abbrev>); 1 male, Guangxi, Damingshan, Longteng, Power Station, <named-content xmlns:xlink="http://www.w3.org/1999/xlink" content-type="dwc:verbatimCoordinates" xlink:type="simple"><named-content content-type="geo-json" specific-use="{&#34;type&#34;:&#34;Point&#34;,&#34;coordinates&#34;:[108.437150,23.498110]}" id="NCID0ECBAG" xlink:type="simple">N23.49811, E108.43715</named-content></named-content>, 1230 m, 20.V.2011 N, Xing-Lei Hhang leg. (<named-content xmlns:xlink="http://www.w3.org/1999/xlink" content-type="dwc:institutional_code" xlink:type="simple">IZCAS</named-content>); 1 male, same data except dissected (<named-content xmlns:xlink="http://www.w3.org/1999/xlink" content-type="dwc:institutional_code" xlink:type="simple">IZCAS</named-content>); 1 female, Guangxi, Jinxiu, Shengtangshan, 700 m, 19.V.1999, Fu-Sheng Huang leg. (I0Z(E)1172359, <named-content xmlns:xlink="http://www.w3.org/1999/xlink" content-type="dwc:institutional_code" xlink:type="simple">IZCAS</named-content>). 1 male, Guangxi, Jinxiu, Yinshan, 27.VIII.2016, Yu-Yang Lei leg. (<abbrev xmlns:xlink="http://www.w3.org/1999/xlink" xlink:title="Collection of Ling-Xiao Chang, Beijing, China" id="ABBRID0E5BAG" xlink:type="simple">CCLX</abbrev>).</p><fig id="F10" position="float" orientation="portrait"><object-id xmlns:xlink="http://www.w3.org/1999/xlink" content-type="doi" xlink:type="simple">10.3897/zookeys.880.34712.figure10</object-id><object-id xmlns:xlink="http://www.w3.org/1999/xlink" content-type="arpha" xlink:type="simple">CE19983D-EDE4-5C9C-8319-D4B480DB1744</object-id><label>Figure 10.</label><caption><p>Habitus of <italic><tp:taxon-name><tp:taxon-name-part taxon-name-part-type="genus" reg="Brachytrycherus">B.</tp:taxon-name-part> <tp:taxon-name-part taxon-name-part-type="species" reg="humeralis">humeralis</tp:taxon-name-part></tp:taxon-name></italic> sp. nov. (male). <bold>A</bold> dorsal view <bold>B</bold> ventral view <bold>C</bold> lateral view. Scale bars: 2 mm.</p></caption><graphic xmlns:xlink="http://www.w3.org/1999/xlink" xlink:href="zookeys-880-085-g010.jpg" position="float" orientation="portrait" xlink:type="simple" id="oo_346619.jpg"><uri content-type="original_file" xlink:type="simple">https://binary.pensoft.net/fig/346619</uri></graphic></fig><fig id="F11" position="float" orientation="portrait"><object-id xmlns:xlink="http://www.w3.org/1999/xlink" content-type="doi" xlink:type="simple">10.3897/zookeys.880.34712.figure11</object-id><object-id xmlns:xlink="http://www.w3.org/1999/xlink" content-type="arpha" xlink:type="simple">0B35AC9C-8A8E-5A04-A9F8-9B60AAFE820B</object-id><label>Figure 11.</label><caption><p>Habitus of <italic><tp:taxon-name><tp:taxon-name-part taxon-name-part-type="genus" reg="Brachytrycherus">B.</tp:taxon-name-part> <tp:taxon-name-part taxon-name-part-type="species" reg="humeralis">humeralis</tp:taxon-name-part></tp:taxon-name></italic> sp. nov. (female). <bold>A</bold> dorsal view <bold>B</bold> ventral view. Scale bar: 2 mm.</p></caption><graphic xmlns:xlink="http://www.w3.org/1999/xlink" xlink:href="zookeys-880-085-g011.jpg" position="float" orientation="portrait" xlink:type="simple" id="oo_346620.jpg"><uri content-type="original_file" xlink:type="simple">https://binary.pensoft.net/fig/346620</uri></graphic></fig></tp:treatment-sec><tp:treatment-sec sec-type="etymology" id="SECID0E3DAG"><title>Etymology.</title><p>The name refers to the humeri with a distinct raised oval area.</p></tp:treatment-sec><tp:treatment-sec sec-type="diagnosis" id="SECID0EBEAG"><title>Diagnosis.</title><p><italic><tp:taxon-name><tp:taxon-name-part taxon-name-part-type="genus" reg="Brachytrycherus">Brachytrycherus</tp:taxon-name-part> <tp:taxon-name-part taxon-name-part-type="species" reg="humeralis">humeralis</tp:taxon-name-part></tp:taxon-name></italic> resembles <italic><tp:taxon-name><tp:taxon-name-part taxon-name-part-type="genus" reg="Brachytrycherus">B.</tp:taxon-name-part> <tp:taxon-name-part taxon-name-part-type="species" reg="convexus">convexus</tp:taxon-name-part></tp:taxon-name></italic> in the elytra being strongly convex; posterior elytral maculae transverse, dentate; hind wing reduced to narrow straps. However, they can be differentiated by <italic><tp:taxon-name><tp:taxon-name-part taxon-name-part-type="genus" reg="Brachytrycherus">B.</tp:taxon-name-part> <tp:taxon-name-part taxon-name-part-type="species" reg="humeralis">humeralis</tp:taxon-name-part></tp:taxon-name></italic> with the antennal club that is rather narrow (vs. broad); the pronotum sides are strongly curved (vs. weakly rounded and somewhat convergent basally); and the elytra are widest near 1/2 length of elytron (vs. beyond mid-length). In addition, <italic><tp:taxon-name><tp:taxon-name-part taxon-name-part-type="genus" reg="Brachytrycherus">B.</tp:taxon-name-part> <tp:taxon-name-part taxon-name-part-type="species" reg="humeralis">humeralis</tp:taxon-name-part></tp:taxon-name></italic> is extremely similar to <italic><tp:taxon-name><tp:taxon-name-part taxon-name-part-type="genus" reg="Brachytrycherus">B.</tp:taxon-name-part> <tp:taxon-name-part taxon-name-part-type="species" reg="denticulatus">denticulatus</tp:taxon-name-part></tp:taxon-name></italic> sp. nov. in appearance. The humeri (Fig. <xref ref-type="fig" rid="F7">7B</xref>) are distinctly prominent, the protibia in males is without a tooth, raised near apical 1/3 on inner edge, and the simple mesotibia in males can distinguish <italic><tp:taxon-name><tp:taxon-name-part taxon-name-part-type="genus" reg="Brachytrycherus">B.</tp:taxon-name-part> <tp:taxon-name-part taxon-name-part-type="species" reg="humeralis">humeralis</tp:taxon-name-part></tp:taxon-name></italic> from <italic><tp:taxon-name><tp:taxon-name-part taxon-name-part-type="genus" reg="Brachytrycherus">B.</tp:taxon-name-part> <tp:taxon-name-part taxon-name-part-type="species" reg="denticulatus">denticulatus</tp:taxon-name-part></tp:taxon-name></italic>.</p></tp:treatment-sec><tp:treatment-sec sec-type="description" id="SECID0EYGAG"><title>Description.</title><p>Length 12.5–12.7 mm, width 6.6–7.0 mm. <italic>Body</italic> broadly oval, approximately 1.8–1.9 times as long as wide; strongly convex; shiny. Colour black with two red-brown maculae on each elytron.</p><p><bold><italic>Head</italic>.</bold> Antenna (Fig. <xref ref-type="fig" rid="F12">12A</xref>) long and slender, nearly 1/2 body length, with antennomeres 1–8 distinctly longer than wide; scape approximately 3.0 times as long as pedicel; antennomere 3 nearly as long as 4 and 5 combined; antennomere 4 as long as 5, antennomeres 5–8 gradually shorter; club composed of three antennomeres, narrow and moderately flat. Maxilla with terminal palpomere elongate, almost 1.5 times as long as palpomere 3, tapering anteriorly, truncate apically.</p><p><bold><italic>Thorax</italic>.</bold> Pronotum (Fig. <xref ref-type="fig" rid="F12">12B</xref>) 2.9–3.2 mm long, 5.1–5.3 mm wide; widest 1/2 of pronotal length; surface opaque; lateral margins narrowly bordered, sides strongly curved; front angles produced anteriorly, bluntly round; disc weakly convex, with two large round raised areas laterally; transverse wrinkle laterally; median furrow distinct, straight; lateral sulci linear, curved, deep, extending to 1/2 of pronotal length; basal sulcus nearly straight, deep. Prosternal process (Fig. <xref ref-type="fig" rid="F12">12C</xref>) moderately separates the procoxae, slightly extending beyond coxae; sides curved outwardly, round apically. Mesoventral process (Fig. <xref ref-type="fig" rid="F12">12D</xref>) transverse, lateral margins weakly widening apically and overlapping part of mesocoxae, in some specimens hardly widening apically; posterior margin rather straight.</p><p><bold><italic>Elytra</italic></bold> (Fig. <xref ref-type="fig" rid="F12">12G</xref>) 8.9–9.6 mm long, 1.3 times as long as wide; 2.8 times as long as and 1.3 times as wide as pronotum, sides curved, widest near 1/2 length of elytron; densely and moderately coarsely punctate; humeri distinctly prominent. Each elytron with two transverse, irregular red-brown maculae. Anterior elytral macula bowtie-shape, located behind humeri, its anterior and posterior margin widely U-shaped and deeply emarginate. Posterior macula crown-shaped, located at apical 1/3, its anterior margin tridentate, posterior margin widely U-shaped and deeply emarginate. Protibia (Fig. <xref ref-type="fig" rid="F12">12E</xref>) in male raised near apical 1/3 on inner edge, in female not raised; mesotibia (Fig. <xref ref-type="fig" rid="F12">12F</xref>) simple. Hind wing (Fig. <xref ref-type="fig" rid="F12">12I</xref>) reduced to narrow straps, oval shape apically, no longer than the elytra.</p><p><bold><italic>Ventrite</italic> V</bold> (Fig. <xref ref-type="fig" rid="F12">12H</xref>) with lateral margins gently converging posteriorly; posterior margin in male widely raised medially; in female ventrite V with posterior margin simple, weakly emarginate medially. Male genital segment (Fig. <xref ref-type="fig" rid="F12">12J</xref>) with paired apophyses fused along nearly 1/3 of its length basally; dorsal plate undivided; additional, internal, V-shaped sclerite present.</p><p><bold><italic>Aedeagus</italic></bold> (Fig. <xref ref-type="fig" rid="F12">12K, L</xref>) rather long, heavily sclerotized, distinctly curved outwardly near 1/2 of length, and with one branch, rather short and straight, weakly acute apically. Median lobe branched apically, short and straight, flat and widely round apically. Tegmen placed basally, comparatively large, ring-shaped; parameres rather large, fused with tegmen.</p></tp:treatment-sec><tp:treatment-sec sec-type="biology" id="SECID0EPJAG"><title>Biology and ecology.</title><p>The adults were collected by hand collected from a large pile of dead bamboos at night (Fig. <xref ref-type="fig" rid="F13">13</xref>).</p><fig id="F12" position="float" orientation="portrait"><object-id xmlns:xlink="http://www.w3.org/1999/xlink" content-type="doi" xlink:type="simple">10.3897/zookeys.880.34712.figure12</object-id><object-id xmlns:xlink="http://www.w3.org/1999/xlink" content-type="arpha" xlink:type="simple">12746149-FB61-5B66-962E-867EF15268FD</object-id><label>Figure 12.</label><caption><p><italic><tp:taxon-name><tp:taxon-name-part taxon-name-part-type="genus" reg="Brachytrycherus">B.</tp:taxon-name-part> <tp:taxon-name-part taxon-name-part-type="species" reg="humeralis">humeralis</tp:taxon-name-part></tp:taxon-name></italic> sp. nov. <bold>A</bold> antenna <bold>B</bold> pronotum <bold>C</bold> proventrite <bold>D</bold> meso- and metaventrites <bold>E</bold> male protibia <bold>F</bold> male mesotibia <bold>G</bold> elytron <bold>H</bold> male ventrite V of abdomen <bold>I</bold> hind wing <bold>J</bold> male genital segment <bold>K</bold> aedeagus in lateral view <bold>L</bold> aedeagus in apical view. Scale bars: 1 mm.</p></caption><graphic xmlns:xlink="http://www.w3.org/1999/xlink" xlink:href="zookeys-880-085-g012.jpg" position="float" orientation="portrait" xlink:type="simple" id="oo_346621.jpg"><uri content-type="original_file" xlink:type="simple">https://binary.pensoft.net/fig/346621</uri></graphic></fig><fig id="F13" position="float" orientation="portrait"><object-id xmlns:xlink="http://www.w3.org/1999/xlink" content-type="doi" xlink:type="simple">10.3897/zookeys.880.34712.figure13</object-id><object-id xmlns:xlink="http://www.w3.org/1999/xlink" content-type="arpha" xlink:type="simple">386ABB1C-0806-5BF7-92C5-E40B87E6B26F</object-id><label>Figure 13.</label><caption><p>Habitats of <italic><tp:taxon-name><tp:taxon-name-part taxon-name-part-type="genus" reg="Brachytrycherus">B.</tp:taxon-name-part> <tp:taxon-name-part taxon-name-part-type="species" reg="humeralis">humeralis</tp:taxon-name-part></tp:taxon-name></italic> sp. nov. <bold>A</bold> large pile of dead bamboos in Guangxi, China <bold>B</bold> adult of <italic><tp:taxon-name><tp:taxon-name-part taxon-name-part-type="genus" reg="Brachytrycherus">B.</tp:taxon-name-part> <tp:taxon-name-part taxon-name-part-type="species" reg="humeralis">humeralis</tp:taxon-name-part></tp:taxon-name></italic> sp. nov.</p></caption><graphic xmlns:xlink="http://www.w3.org/1999/xlink" xlink:href="zookeys-880-085-g013.jpg" position="float" orientation="portrait" xlink:type="simple" id="oo_346622.jpg"><uri content-type="original_file" xlink:type="simple">https://binary.pensoft.net/fig/346622</uri></graphic></fig></tp:treatment-sec><tp:treatment-sec><!--Section generated to contain objects referenced in tp:taxon-treatment.--><fig id="F7" position="float" orientation="portrait"><object-id xmlns:xlink="http://www.w3.org/1999/xlink" content-type="doi" xlink:type="simple">10.3897/zookeys.880.34712.figure7</object-id><object-id xmlns:xlink="http://www.w3.org/1999/xlink" content-type="arpha" xlink:type="simple">FE1A8D0E-D7D9-5A81-8FBA-D7A668811477</object-id><label>Figure 7.</label><caption><p>Humeri. <bold>A</bold><italic><tp:taxon-name><tp:taxon-name-part taxon-name-part-type="genus" reg="Brachytrycherus">B.</tp:taxon-name-part> <tp:taxon-name-part taxon-name-part-type="species" reg="denticulatus">denticulatus</tp:taxon-name-part></tp:taxon-name></italic> sp. nov. <bold>B</bold><italic><tp:taxon-name><tp:taxon-name-part taxon-name-part-type="genus" reg="Brachytrycherus">B.</tp:taxon-name-part> <tp:taxon-name-part taxon-name-part-type="species" reg="humeralis">humeralis</tp:taxon-name-part></tp:taxon-name></italic> sp. nov.</p></caption><graphic xmlns:xlink="http://www.w3.org/1999/xlink" xlink:href="zookeys-880-085-g007.jpg" position="float" orientation="portrait" xlink:type="simple" id="oo_346616.jpg"><uri content-type="original_file" xlink:type="simple">https://binary.pensoft.net/fig/346616</uri></graphic></fig></tp:treatment-sec></tp:taxon-treatment>
