# Supplementary material for: A review of the genus Brachytrycherus Arrow (Coleoptera, Endomychidae) of mainland China with descriptions of three new species
Source: Zookeys. 2019 Oct 14;880:85–112. doi: 10.3897/zookeys.880.34712 (PMC6803354; doi:10.3897/zookeys.880.34712)
Supplement: XML Treatment for Brachytrycherus conaensis [file zookeys.880.34712-treatment5.xml]

<!DOCTYPE tp:taxon-treatment
  PUBLIC "-//TaxonX//DTD Taxonomic Treatment Publishing DTD v0 20100105//EN" "tax-treatment-NSO.dtd">
<tp:taxon-treatment xmlns:tp="http://www.plazi.org/taxpub"><tp:treatment-meta><kwd-group><label>Taxon classification</label><kwd><named-content xmlns:xlink="http://www.w3.org/1999/xlink" content-type="kingdom">Animalia</named-content></kwd><kwd><named-content xmlns:xlink="http://www.w3.org/1999/xlink" content-type="order">Coleoptera</named-content></kwd><kwd><named-content xmlns:xlink="http://www.w3.org/1999/xlink" content-type="family">Endomychidae</named-content></kwd></kwd-group><mixed-citation publication-type="journal"><person-group><name><surname>Chang</surname><given-names>Ling-Xiao</given-names></name><name><surname>Bi</surname><given-names>Wen-Xuan</given-names></name><name><surname>Ren</surname><given-names>Guo-Dong</given-names></name></person-group><article-title>A review of the genus <italic><tp:taxon-name><tp:taxon-name-part taxon-name-part-type="genus" reg="Brachytrycherus">Brachytrycherus</tp:taxon-name-part></tp:taxon-name></italic> Arrow (<tp:taxon-name><tp:taxon-name-part taxon-name-part-type="order">Coleoptera</tp:taxon-name-part></tp:taxon-name>, <tp:taxon-name><tp:taxon-name-part taxon-name-part-type="family">Endomychidae</tp:taxon-name-part></tp:taxon-name>) of mainland China with descriptions of three new species</article-title><source>Zookeys</source><day>14</day><month>10</month><year>2019</year><volume>880</volume><fpage>85</fpage><lpage>112</lpage><pub-id pub-id-type="doi">10.3897/zookeys.880.34712</pub-id></mixed-citation></tp:treatment-meta><tp:nomenclature><tp:taxon-name><object-id xmlns:xlink="http://www.w3.org/1999/xlink" content-type="arpha" xlink:type="simple">FFC9182B-DE4E-5E99-83B6-996E63D8BF42</object-id>
            <tp:taxon-name-part taxon-name-part-type="genus" reg="Brachytrycherus">Brachytrycherus</tp:taxon-name-part>
            <tp:taxon-name-part taxon-name-part-type="species" reg="conaensis">conaensis</tp:taxon-name-part>
          </tp:taxon-name><tp:taxon-authority>Chang, Bi &amp; Ren, 2016</tp:taxon-authority><xref ref-type="fig" rid="F14">Figs 14</xref><xref ref-type="fig" rid="F16">, 16D, E</xref><xref ref-type="fig" rid="F20">, 20</xref><xref ref-type="fig" rid="F21">, 21</xref><xref ref-type="fig" rid="F22">, 22</xref><xref ref-type="fig" rid="F23">, 23</xref><xref ref-type="fig" rid="F24">, 24A</xref><tp:nomenclature-citation-list><tp:nomenclature-citation><tp:taxon-name>
                <tp:taxon-name-part taxon-name-part-type="genus" reg="Brachytrycherus">Brachytrycherus</tp:taxon-name-part> <tp:taxon-name-part taxon-name-part-type="species" reg="conaensis">conaensis</tp:taxon-name-part></tp:taxon-name><comment>
                Chang et al., 2016: 139.</comment></tp:nomenclature-citation></tp:nomenclature-citation-list></tp:nomenclature><tp:treatment-sec sec-type="diagnosis" id="SECID0E4OAG"><title>Diagnosis.</title><p><italic><tp:taxon-name><tp:taxon-name-part taxon-name-part-type="genus" reg="Brachytrycherus">Brachytrycherus</tp:taxon-name-part> <tp:taxon-name-part taxon-name-part-type="species" reg="conaensis">conaensis</tp:taxon-name-part></tp:taxon-name></italic> is similar to <italic><tp:taxon-name><tp:taxon-name-part taxon-name-part-type="genus" reg="Brachytrycherus">B.</tp:taxon-name-part> <tp:taxon-name-part taxon-name-part-type="species" reg="madurensis">madurensis</tp:taxon-name-part></tp:taxon-name></italic> in appearance but can be differentiated by each elytron bearing three maculae, anterior two maculae nearly rhomboid in shape, sometimes connected to each other, and the anterior and posterior elytral maculae without dentition.</p></tp:treatment-sec><tp:treatment-sec sec-type="Length" id="SECID0EZPAG"><title>Length.</title><p>8.2–8.3 mm; width: 4.5–4.7 mm.</p></tp:treatment-sec><tp:treatment-sec sec-type="type material" id="SECID0E5PAG"><title>Type material.</title><p>Holotype, male, Xizang, Cona, Lexiang, 2500–2600 m, 20-30.VI.2013, Wen-Xuan Bi leg. (<abbrev xmlns:xlink="http://www.w3.org/1999/xlink" content-type="institution" xlink:title="Museum of Heibei University, Baoding, China" id="ABBRID0EEQAG" xlink:type="simple">MHBU</abbrev>). Paratypes, 1 female, same data as holotype; 2 females, Xizang, Medog, Beibeng, Gelincun, 1700 m, 3.VIII.2014, Wen-Xuan Bi leg. (<abbrev xmlns:xlink="http://www.w3.org/1999/xlink" xlink:title="Collection of Wen-Xuan Bi, Shanghai, China" id="ABBRID0EJQAG" xlink:type="simple">CBWX</abbrev>); 3 males, 7 females, Xizang, Cuona, Lexiang, 2500 m, 6.VIII.2010, Wen-Xuan Bi leg. (<abbrev xmlns:xlink="http://www.w3.org/1999/xlink" xlink:title="Collection of Wen-Xuan Bi, Shanghai, China" id="ABBRID0ENQAG" xlink:type="simple">CBWX</abbrev>); 5 males, 6 females, same data except 15.VII.2011 (<abbrev xmlns:xlink="http://www.w3.org/1999/xlink" xlink:title="Collection of Wen-Xuan Bi, Shanghai, China" id="ABBRID0ERQAG" xlink:type="simple">CBWX</abbrev>); 26 males, 11 females, same data except 29–30.VI.2013 (<abbrev xmlns:xlink="http://www.w3.org/1999/xlink" xlink:title="Collection of Wen-Xuan Bi, Shanghai, China" id="ABBRID0EVQAG" xlink:type="simple">CBWX</abbrev>); 1 male, 1 female, same data except (<named-content xmlns:xlink="http://www.w3.org/1999/xlink" content-type="dwc:institutional_code" xlink:type="simple">MZPW</named-content>); 18 males, 1 female, same data except 2500–2600 m, 20-30.VI.2013 (<abbrev xmlns:xlink="http://www.w3.org/1999/xlink" xlink:title="Collection of Wen-Xuan Bi, Shanghai, China" id="ABBRID0EBRAG" xlink:type="simple">CBWX</abbrev>); 1 female, same data except 2700 m, 18.VI.2013 (<abbrev xmlns:xlink="http://www.w3.org/1999/xlink" xlink:title="Collection of Wen-Xuan Bi, Shanghai, China" id="ABBRID0EFRAG" xlink:type="simple">CBWX</abbrev>).</p></tp:treatment-sec><tp:treatment-sec sec-type="type locality" id="SECID0EJRAG"><title>Type locality.</title><p>China (Xizang).</p></tp:treatment-sec><tp:treatment-sec sec-type="distribution" id="SECID0EORAG"><title>Distribution.</title><p>China (Xizang).</p></tp:treatment-sec><tp:treatment-sec sec-type="biology" id="SECID0ETRAG"><title>Biology and ecology.</title><p>Almost all individuals were found active on fence, woodpile or timber piles within the village and its surrounding area at night (Fig. <xref ref-type="fig" rid="F16">16D, E</xref>)). Some larvae and adults were found (sometimes at the same time) feeding on the surface of the perithecia or spores of <italic><tp:taxon-name><tp:taxon-name-part taxon-name-part-type="genus" reg="Daldinia">Daldinia</tp:taxon-name-part> <tp:taxon-name-part taxon-name-part-type="species" reg="concentrica">concentrica</tp:taxon-name-part></tp:taxon-name></italic> (<tp:taxon-name><tp:taxon-name-part taxon-name-part-type="family">Xylariaceae</tp:taxon-name-part></tp:taxon-name>) (Fig. <xref ref-type="fig" rid="F16">16D</xref>), seeming to prefer the asexual phase; however, individuals were also found on mature ascocarps (<xref ref-type="bibr" rid="B2">Chang et al. 2016</xref>).</p><fig id="F14" position="float" orientation="portrait"><object-id xmlns:xlink="http://www.w3.org/1999/xlink" content-type="doi" xlink:type="simple">10.3897/zookeys.880.34712.figure14</object-id><object-id xmlns:xlink="http://www.w3.org/1999/xlink" content-type="arpha" xlink:type="simple">FCFA775B-1DCB-5AAE-B465-478C63CCF87B</object-id><label>Figure 14.</label><caption><p>Type specimens of <italic><tp:taxon-name><tp:taxon-name-part taxon-name-part-type="genus" reg="Brachytrycherus">B.</tp:taxon-name-part> <tp:taxon-name-part taxon-name-part-type="species" reg="conaensis">conaensis</tp:taxon-name-part></tp:taxon-name></italic>. <bold>A</bold> male holotype <bold>B</bold> female paratype <bold>1</bold> dorsal view <bold>2</bold> ventral view. Scale bar: 1 mm.</p></caption><graphic xmlns:xlink="http://www.w3.org/1999/xlink" xlink:href="zookeys-880-085-g014.jpg" position="float" orientation="portrait" xlink:type="simple" id="oo_346623.jpg"><uri content-type="original_file" xlink:type="simple">https://binary.pensoft.net/fig/346623</uri></graphic></fig></tp:treatment-sec><tp:treatment-sec><!--Section generated to contain objects referenced in tp:taxon-treatment.--><fig id="F16" position="float" orientation="portrait"><object-id xmlns:xlink="http://www.w3.org/1999/xlink" content-type="doi" xlink:type="simple">10.3897/zookeys.880.34712.figure16</object-id><object-id xmlns:xlink="http://www.w3.org/1999/xlink" content-type="arpha" xlink:type="simple">36C281EC-FBD6-51B1-87A2-1D45DC5C41B9</object-id><label>Figure 16.</label><caption><p>Habitats of <italic><tp:taxon-name><tp:taxon-name-part taxon-name-part-type="genus" reg="Brachytrycherus">B.</tp:taxon-name-part> <tp:taxon-name-part taxon-name-part-type="species" reg="conaensis">conaensis</tp:taxon-name-part></tp:taxon-name></italic> and <italic><tp:taxon-name><tp:taxon-name-part taxon-name-part-type="genus" reg="Brachytrycherus">B.</tp:taxon-name-part> <tp:taxon-name-part taxon-name-part-type="species" reg="curviantennae">curviantennae</tp:taxon-name-part></tp:taxon-name></italic>. <bold>A</bold> large clump of <tp:taxon-name><tp:taxon-name-part taxon-name-part-type="family">Fagaceae</tp:taxon-name-part></tp:taxon-name> plants of collecting site in Xizang, China <bold>B</bold> village of collecting site in Xizang, China <bold>C</bold> male of <italic><tp:taxon-name><tp:taxon-name-part taxon-name-part-type="genus" reg="Brachytrycherus">B.</tp:taxon-name-part> <tp:taxon-name-part taxon-name-part-type="species" reg="curviantennae">curviantennae</tp:taxon-name-part></tp:taxon-name></italic> (arranged) <bold>D</bold> male of <italic><tp:taxon-name><tp:taxon-name-part taxon-name-part-type="genus" reg="Brachytrycherus">B.</tp:taxon-name-part> <tp:taxon-name-part taxon-name-part-type="species" reg="conaensis">conaensis</tp:taxon-name-part></tp:taxon-name></italic> and larva on the wood pile <bold>E</bold> female of <italic><tp:taxon-name><tp:taxon-name-part taxon-name-part-type="genus" reg="Brachytrycherus">B.</tp:taxon-name-part> <tp:taxon-name-part taxon-name-part-type="species" reg="conaensis">conaensis</tp:taxon-name-part></tp:taxon-name></italic> feeding on the lichen growing on wood.</p></caption><graphic xmlns:xlink="http://www.w3.org/1999/xlink" xlink:href="zookeys-880-085-g016.jpg" position="float" orientation="portrait" xlink:type="simple" id="oo_346625.jpg"><uri content-type="original_file" xlink:type="simple">https://binary.pensoft.net/fig/346625</uri></graphic></fig><fig id="F20" position="float" orientation="portrait"><object-id xmlns:xlink="http://www.w3.org/1999/xlink" content-type="doi" xlink:type="simple">10.3897/zookeys.880.34712.figure20</object-id><object-id xmlns:xlink="http://www.w3.org/1999/xlink" content-type="arpha" xlink:type="simple">26FD2EBC-5EB8-5998-9402-AE53ED7F97A6</object-id><label>Figure 20.</label><caption><p>Left antenna of <italic><tp:taxon-name><tp:taxon-name-part taxon-name-part-type="genus" reg="Brachytrycherus">Brachytrycherus</tp:taxon-name-part></tp:taxon-name></italic>. <bold>A</bold><italic><tp:taxon-name><tp:taxon-name-part taxon-name-part-type="genus" reg="Brachytrycherus">B.</tp:taxon-name-part> <tp:taxon-name-part taxon-name-part-type="species" reg="conaensis">conaensis</tp:taxon-name-part></tp:taxon-name></italic><bold>B</bold><italic><tp:taxon-name><tp:taxon-name-part taxon-name-part-type="genus" reg="Brachytrycherus">B.</tp:taxon-name-part> <tp:taxon-name-part taxon-name-part-type="species" reg="curviantennae">curviantennae</tp:taxon-name-part></tp:taxon-name></italic><bold>C</bold><italic><tp:taxon-name><tp:taxon-name-part taxon-name-part-type="genus" reg="Brachytrycherus">B.</tp:taxon-name-part> <tp:taxon-name-part taxon-name-part-type="species" reg="femoralis">femoralis</tp:taxon-name-part></tp:taxon-name></italic>.</p></caption><graphic xmlns:xlink="http://www.w3.org/1999/xlink" xlink:href="zookeys-880-085-g020.jpg" position="float" orientation="portrait" xlink:type="simple" id="oo_346629.jpg"><uri content-type="original_file" xlink:type="simple">https://binary.pensoft.net/fig/346629</uri></graphic></fig><fig id="F21" position="float" orientation="portrait"><object-id xmlns:xlink="http://www.w3.org/1999/xlink" content-type="doi" xlink:type="simple">10.3897/zookeys.880.34712.figure21</object-id><object-id xmlns:xlink="http://www.w3.org/1999/xlink" content-type="arpha" xlink:type="simple">C6E49981-82D0-5605-B57F-DB6E49653E61</object-id><label>Figure 21.</label><caption><p>Prosternal and intercoxal processes of males. <bold>A</bold><italic><tp:taxon-name><tp:taxon-name-part taxon-name-part-type="genus" reg="Brachytrycherus">B.</tp:taxon-name-part> <tp:taxon-name-part taxon-name-part-type="species" reg="conaensis">conaensis</tp:taxon-name-part></tp:taxon-name></italic><bold>B</bold><italic><tp:taxon-name><tp:taxon-name-part taxon-name-part-type="genus" reg="Brachytrycherus">B.</tp:taxon-name-part> <tp:taxon-name-part taxon-name-part-type="species" reg="curviantennae">curviantennae</tp:taxon-name-part></tp:taxon-name></italic><bold>C</bold><italic><tp:taxon-name><tp:taxon-name-part taxon-name-part-type="genus" reg="Brachytrycherus">B.</tp:taxon-name-part> <tp:taxon-name-part taxon-name-part-type="species" reg="femoralis">femoralis</tp:taxon-name-part></tp:taxon-name></italic>.</p></caption><graphic xmlns:xlink="http://www.w3.org/1999/xlink" xlink:href="zookeys-880-085-g021.jpg" position="float" orientation="portrait" xlink:type="simple" id="oo_346630.jpg"><uri content-type="original_file" xlink:type="simple">https://binary.pensoft.net/fig/346630</uri></graphic></fig><fig id="F22" position="float" orientation="portrait"><object-id xmlns:xlink="http://www.w3.org/1999/xlink" content-type="doi" xlink:type="simple">10.3897/zookeys.880.34712.figure22</object-id><object-id xmlns:xlink="http://www.w3.org/1999/xlink" content-type="arpha" xlink:type="simple">F668F9AA-08DD-554F-B2E3-AD036D3A41B7</object-id><label>Figure 22.</label><caption><p>Abdomen with ventrite V of males. <bold>A</bold><italic><tp:taxon-name><tp:taxon-name-part taxon-name-part-type="genus" reg="Brachytrycherus">B.</tp:taxon-name-part> <tp:taxon-name-part taxon-name-part-type="species" reg="conaensis">conaensis</tp:taxon-name-part></tp:taxon-name></italic><bold>B</bold><italic><tp:taxon-name><tp:taxon-name-part taxon-name-part-type="genus" reg="Brachytrycherus">B.</tp:taxon-name-part> <tp:taxon-name-part taxon-name-part-type="species" reg="curviantennae">curviantennae</tp:taxon-name-part></tp:taxon-name></italic><bold>C</bold><italic><tp:taxon-name><tp:taxon-name-part taxon-name-part-type="genus" reg="Brachytrycherus">B.</tp:taxon-name-part> <tp:taxon-name-part taxon-name-part-type="species" reg="femoralis">femoralis</tp:taxon-name-part></tp:taxon-name></italic>.</p></caption><graphic xmlns:xlink="http://www.w3.org/1999/xlink" xlink:href="zookeys-880-085-g022.jpg" position="float" orientation="portrait" xlink:type="simple" id="oo_346631.jpg"><uri content-type="original_file" xlink:type="simple">https://binary.pensoft.net/fig/346631</uri></graphic></fig><fig id="F23" position="float" orientation="portrait"><object-id xmlns:xlink="http://www.w3.org/1999/xlink" content-type="doi" xlink:type="simple">10.3897/zookeys.880.34712.figure23</object-id><object-id xmlns:xlink="http://www.w3.org/1999/xlink" content-type="arpha" xlink:type="simple">50B4DFA6-D103-568E-A0BE-4440E49E46BB</object-id><label>Figure 23.</label><caption><p>Left tibia of <italic><tp:taxon-name><tp:taxon-name-part taxon-name-part-type="genus" reg="Brachytrycherus">Brachytrycherus</tp:taxon-name-part></tp:taxon-name></italic> (male). <bold>A</bold><italic><tp:taxon-name><tp:taxon-name-part taxon-name-part-type="genus" reg="Brachytrycherus">B.</tp:taxon-name-part> <tp:taxon-name-part taxon-name-part-type="species" reg="conaensis">conaensis</tp:taxon-name-part></tp:taxon-name></italic><bold>B</bold><italic><tp:taxon-name><tp:taxon-name-part taxon-name-part-type="genus" reg="Brachytrycherus">B.</tp:taxon-name-part> <tp:taxon-name-part taxon-name-part-type="species" reg="curviantennae">curviantennae</tp:taxon-name-part></tp:taxon-name></italic><bold>C</bold><italic><tp:taxon-name><tp:taxon-name-part taxon-name-part-type="genus" reg="Brachytrycherus">B.</tp:taxon-name-part> <tp:taxon-name-part taxon-name-part-type="species" reg="femoralis">femoralis</tp:taxon-name-part></tp:taxon-name></italic>; 1 protibia; 2 mesotibia; 3 metatibia.</p></caption><graphic xmlns:xlink="http://www.w3.org/1999/xlink" xlink:href="zookeys-880-085-g023.jpg" position="float" orientation="portrait" xlink:type="simple" id="oo_346632.jpg"><uri content-type="original_file" xlink:type="simple">https://binary.pensoft.net/fig/346632</uri></graphic></fig><fig id="F24" position="float" orientation="portrait"><object-id xmlns:xlink="http://www.w3.org/1999/xlink" content-type="doi" xlink:type="simple">10.3897/zookeys.880.34712.figure24</object-id><object-id xmlns:xlink="http://www.w3.org/1999/xlink" content-type="arpha" xlink:type="simple">94E1350E-83AB-5221-89D9-BA7494351B02</object-id><label>Figure 24.</label><caption><p>Aedeagus of <italic><tp:taxon-name><tp:taxon-name-part taxon-name-part-type="genus" reg="Brachytrycherus">Brachytrycherus</tp:taxon-name-part></tp:taxon-name></italic>. <bold>A</bold><italic><tp:taxon-name><tp:taxon-name-part taxon-name-part-type="genus" reg="Brachytrycherus">B.</tp:taxon-name-part> <tp:taxon-name-part taxon-name-part-type="species" reg="conaensis">conaensis</tp:taxon-name-part></tp:taxon-name></italic><bold>B</bold><italic><tp:taxon-name><tp:taxon-name-part taxon-name-part-type="genus" reg="Brachytrycherus">B.</tp:taxon-name-part> <tp:taxon-name-part taxon-name-part-type="species" reg="curviantennae">curviantennae</tp:taxon-name-part></tp:taxon-name></italic><bold>C</bold><italic><tp:taxon-name><tp:taxon-name-part taxon-name-part-type="genus" reg="Brachytrycherus">B.</tp:taxon-name-part> <tp:taxon-name-part taxon-name-part-type="species" reg="femoralis">femoralis</tp:taxon-name-part></tp:taxon-name></italic>; <bold>1</bold> lateral view; <bold>2</bold> apical view. Scale bars: 1 mm.</p></caption><graphic xmlns:xlink="http://www.w3.org/1999/xlink" xlink:href="zookeys-880-085-g024.jpg" position="float" orientation="portrait" xlink:type="simple" id="oo_346633.jpg"><uri content-type="original_file" xlink:type="simple">https://binary.pensoft.net/fig/346633</uri></graphic></fig></tp:treatment-sec><ref-list><ref id="B2"><mixed-citation xmlns:xlink="http://www.w3.org/1999/xlink" xlink:type="simple"><person-group><name name-style="western"><surname>Chang</surname><given-names>L-X</given-names></name><name name-style="western"><surname>Bi</surname><given-names>W-X</given-names></name><name name-style="western"><surname>Ren</surname><given-names>G-D</given-names></name></person-group> (<year>2016</year>) <article-title>Two new species of <italic><tp:taxon-name><tp:taxon-name-part taxon-name-part-type="genus">Brachytrycherus</tp:taxon-name-part></tp:taxon-name></italic> Arrow, 1920 from China (<tp:taxon-name><tp:taxon-name-part taxon-name-part-type="order">Coleoptera</tp:taxon-name-part></tp:taxon-name>, <tp:taxon-name><tp:taxon-name-part taxon-name-part-type="family">Endomychidae</tp:taxon-name-part></tp:taxon-name>).</article-title><source>ZooKeys</source><volume>595</volume>: <fpage>137</fpage>–<lpage>146</lpage>. <ext-link xlink:type="simple" ext-link-type="doi" xlink:href="10.3897/zookeys.595.7569">https://doi.org/10.3897/zookeys.595.7569</ext-link></mixed-citation></ref></ref-list></tp:taxon-treatment>
