# Supplementary material for: A review of the genus Brachytrycherus Arrow (Coleoptera, Endomychidae) of mainland China with descriptions of three new species
Source: Zookeys. 2019 Oct 14;880:85–112. doi: 10.3897/zookeys.880.34712 (PMC6803354; doi:10.3897/zookeys.880.34712)
Supplement: XML Treatment for Brachytrycherus curviantennae [file zookeys.880.34712-treatment6.xml]

<!DOCTYPE tp:taxon-treatment
  PUBLIC "-//TaxonX//DTD Taxonomic Treatment Publishing DTD v0 20100105//EN" "tax-treatment-NSO.dtd">
<tp:taxon-treatment xmlns:tp="http://www.plazi.org/taxpub"><tp:treatment-meta><kwd-group><label>Taxon classification</label><kwd><named-content xmlns:xlink="http://www.w3.org/1999/xlink" content-type="kingdom">Animalia</named-content></kwd><kwd><named-content xmlns:xlink="http://www.w3.org/1999/xlink" content-type="order">Coleoptera</named-content></kwd><kwd><named-content xmlns:xlink="http://www.w3.org/1999/xlink" content-type="family">Endomychidae</named-content></kwd></kwd-group><mixed-citation publication-type="journal"><person-group><name><surname>Chang</surname><given-names>Ling-Xiao</given-names></name><name><surname>Bi</surname><given-names>Wen-Xuan</given-names></name><name><surname>Ren</surname><given-names>Guo-Dong</given-names></name></person-group><article-title>A review of the genus <italic><tp:taxon-name><tp:taxon-name-part taxon-name-part-type="genus" reg="Brachytrycherus">Brachytrycherus</tp:taxon-name-part></tp:taxon-name></italic> Arrow (<tp:taxon-name><tp:taxon-name-part taxon-name-part-type="order">Coleoptera</tp:taxon-name-part></tp:taxon-name>, <tp:taxon-name><tp:taxon-name-part taxon-name-part-type="family">Endomychidae</tp:taxon-name-part></tp:taxon-name>) of mainland China with descriptions of three new species</article-title><source>Zookeys</source><day>14</day><month>10</month><year>2019</year><volume>880</volume><fpage>85</fpage><lpage>112</lpage><pub-id pub-id-type="doi">10.3897/zookeys.880.34712</pub-id></mixed-citation></tp:treatment-meta><tp:nomenclature><tp:taxon-name><object-id xmlns:xlink="http://www.w3.org/1999/xlink" content-type="arpha" xlink:type="simple">A6F55371-534B-5DB0-9D3B-1CF257D8D501</object-id>
            <tp:taxon-name-part taxon-name-part-type="genus" reg="Brachytrycherus">Brachytrycherus</tp:taxon-name-part>
            <tp:taxon-name-part taxon-name-part-type="species" reg="curviantennae">curviantennae</tp:taxon-name-part>
          </tp:taxon-name><tp:taxon-authority>Chang, Bi &amp; Ren, 2016</tp:taxon-authority><xref ref-type="fig" rid="F15">Figs 15</xref><xref ref-type="fig" rid="F16">, 16A, C</xref><tp:nomenclature-citation-list><tp:nomenclature-citation><tp:taxon-name>
                <tp:taxon-name-part taxon-name-part-type="genus" reg="Brachytrycherus">Brachytrycherus</tp:taxon-name-part> <tp:taxon-name-part taxon-name-part-type="species" reg="curviantennae">curviantennae</tp:taxon-name-part></tp:taxon-name><comment>
                Chang et al., 2016: 139.</comment></tp:nomenclature-citation></tp:nomenclature-citation-list></tp:nomenclature><tp:treatment-sec sec-type="diagnosis" id="SECID0EOVAG"><title>Diagnosis.</title><p><italic><tp:taxon-name><tp:taxon-name-part taxon-name-part-type="genus" reg="Brachytrycherus">Brachytrycherus</tp:taxon-name-part> <tp:taxon-name-part taxon-name-part-type="species" reg="curviantennae">curviantennae</tp:taxon-name-part></tp:taxon-name></italic> is similar to <italic><tp:taxon-name><tp:taxon-name-part taxon-name-part-type="genus" reg="Brachytrycherus">B.</tp:taxon-name-part> <tp:taxon-name-part taxon-name-part-type="species" reg="humeralis">humeralis</tp:taxon-name-part></tp:taxon-name></italic> and <italic><tp:taxon-name><tp:taxon-name-part taxon-name-part-type="genus" reg="Brachytrycherus">B.</tp:taxon-name-part> <tp:taxon-name-part taxon-name-part-type="species" reg="denticulatus">denticulatus</tp:taxon-name-part></tp:taxon-name></italic> sp. nov. in both bodies being broadly oval, elytral maculae transverse, pronotum sides strongly curved. However, antennomere 3 distinctly curved outwards and elytral maculae nearly cymbiform can distinguish <italic><tp:taxon-name><tp:taxon-name-part taxon-name-part-type="genus" reg="Brachytrycherus">B.</tp:taxon-name-part> <tp:taxon-name-part taxon-name-part-type="species" reg="curviantennae">curviantennae</tp:taxon-name-part></tp:taxon-name></italic> from all its congeners.</p></tp:treatment-sec><tp:treatment-sec sec-type="Length" id="SECID0EAXAG"><title>Length.</title><p>8.5–9.4 mm; width: 5.1–5.2 mm.</p></tp:treatment-sec><tp:treatment-sec sec-type="type material" id="SECID0EFXAG"><title>Type material.</title><p>Holotype, male, Xizang, Medog, 1500 m, 20.VIII.2013, Wen-Xuan Bi leg. (SHEM). Paratypes, 1 female, Xizang, Medgo, Beibeng, Gelincun, 3.VIII.2014, Wen-Xuan Bi leg. (<abbrev xmlns:xlink="http://www.w3.org/1999/xlink" content-type="institution" xlink:title="Museum of Heibei University, Baoding, China" id="ABBRID0ELXAG" xlink:type="simple">MHBU</abbrev>); 1 female, Xizang, Medgo, Beibeng, Gelincun, 3.VIII.2014, Wen-Xuan Bi leg. (<abbrev xmlns:xlink="http://www.w3.org/1999/xlink" xlink:title="Collection of Wen-Xuan Bi, Shanghai, China" id="ABBRID0EQXAG" xlink:type="simple">CBWX</abbrev>).</p></tp:treatment-sec><tp:treatment-sec sec-type="type locality" id="SECID0EUXAG"><title>Type locality.</title><p>China (Xizang).</p></tp:treatment-sec><tp:treatment-sec sec-type="distribution" id="SECID0EZXAG"><title>Distribution.</title><p>China (Xizang).</p></tp:treatment-sec><tp:treatment-sec sec-type="biology" id="SECID0E5XAG"><title>Biology and ecology.</title><p>The male was hand collected by simple searching, as it is active on branches at night (Fig. <xref ref-type="fig" rid="F16">16C</xref>). Two females were collected by shaking the tree from a large clump of dead wood of <tp:taxon-name><tp:taxon-name-part taxon-name-part-type="family">Fagaceae</tp:taxon-name-part></tp:taxon-name> plants (Fig. <xref ref-type="fig" rid="F16">16A</xref>) (<xref ref-type="bibr" rid="B2">Chang et al. 2016</xref>).</p><fig id="F15" position="float" orientation="portrait"><object-id xmlns:xlink="http://www.w3.org/1999/xlink" content-type="doi" xlink:type="simple">10.3897/zookeys.880.34712.figure15</object-id><object-id xmlns:xlink="http://www.w3.org/1999/xlink" content-type="arpha" xlink:type="simple">4BA4B681-6DE2-5627-8080-B45F5D940D5C</object-id><label>Figure 15.</label><caption><p>Type specimens of <italic><tp:taxon-name><tp:taxon-name-part taxon-name-part-type="genus" reg="Brachytrycherus">B.</tp:taxon-name-part> <tp:taxon-name-part taxon-name-part-type="species" reg="curviantennae">curviantennae</tp:taxon-name-part></tp:taxon-name></italic>. <bold>A</bold> male holotype <bold>B</bold> female paratype; <bold>1</bold> dorsal view; <bold>2</bold> ventral view. Scale bar: 1 mm.</p></caption><graphic xmlns:xlink="http://www.w3.org/1999/xlink" xlink:href="zookeys-880-085-g015.jpg" position="float" orientation="portrait" xlink:type="simple" id="oo_346624.jpg"><uri content-type="original_file" xlink:type="simple">https://binary.pensoft.net/fig/346624</uri></graphic></fig><fig id="F16" position="float" orientation="portrait"><object-id xmlns:xlink="http://www.w3.org/1999/xlink" content-type="doi" xlink:type="simple">10.3897/zookeys.880.34712.figure16</object-id><object-id xmlns:xlink="http://www.w3.org/1999/xlink" content-type="arpha" xlink:type="simple">36C281EC-FBD6-51B1-87A2-1D45DC5C41B9</object-id><label>Figure 16.</label><caption><p>Habitats of <italic><tp:taxon-name><tp:taxon-name-part taxon-name-part-type="genus" reg="Brachytrycherus">B.</tp:taxon-name-part> <tp:taxon-name-part taxon-name-part-type="species" reg="conaensis">conaensis</tp:taxon-name-part></tp:taxon-name></italic> and <italic><tp:taxon-name><tp:taxon-name-part taxon-name-part-type="genus" reg="Brachytrycherus">B.</tp:taxon-name-part> <tp:taxon-name-part taxon-name-part-type="species" reg="curviantennae">curviantennae</tp:taxon-name-part></tp:taxon-name></italic>. <bold>A</bold> large clump of <tp:taxon-name><tp:taxon-name-part taxon-name-part-type="family">Fagaceae</tp:taxon-name-part></tp:taxon-name> plants of collecting site in Xizang, China <bold>B</bold> village of collecting site in Xizang, China <bold>C</bold> male of <italic><tp:taxon-name><tp:taxon-name-part taxon-name-part-type="genus" reg="Brachytrycherus">B.</tp:taxon-name-part> <tp:taxon-name-part taxon-name-part-type="species" reg="curviantennae">curviantennae</tp:taxon-name-part></tp:taxon-name></italic> (arranged) <bold>D</bold> male of <italic><tp:taxon-name><tp:taxon-name-part taxon-name-part-type="genus" reg="Brachytrycherus">B.</tp:taxon-name-part> <tp:taxon-name-part taxon-name-part-type="species" reg="conaensis">conaensis</tp:taxon-name-part></tp:taxon-name></italic> and larva on the wood pile <bold>E</bold> female of <italic><tp:taxon-name><tp:taxon-name-part taxon-name-part-type="genus" reg="Brachytrycherus">B.</tp:taxon-name-part> <tp:taxon-name-part taxon-name-part-type="species" reg="conaensis">conaensis</tp:taxon-name-part></tp:taxon-name></italic> feeding on the lichen growing on wood.</p></caption><graphic xmlns:xlink="http://www.w3.org/1999/xlink" xlink:href="zookeys-880-085-g016.jpg" position="float" orientation="portrait" xlink:type="simple" id="oo_346625.jpg"><uri content-type="original_file" xlink:type="simple">https://binary.pensoft.net/fig/346625</uri></graphic></fig></tp:treatment-sec><ref-list><ref id="B2"><mixed-citation xmlns:xlink="http://www.w3.org/1999/xlink" xlink:type="simple"><person-group><name name-style="western"><surname>Chang</surname><given-names>L-X</given-names></name><name name-style="western"><surname>Bi</surname><given-names>W-X</given-names></name><name name-style="western"><surname>Ren</surname><given-names>G-D</given-names></name></person-group> (<year>2016</year>) <article-title>Two new species of <italic><tp:taxon-name><tp:taxon-name-part taxon-name-part-type="genus">Brachytrycherus</tp:taxon-name-part></tp:taxon-name></italic> Arrow, 1920 from China (<tp:taxon-name><tp:taxon-name-part taxon-name-part-type="order">Coleoptera</tp:taxon-name-part></tp:taxon-name>, <tp:taxon-name><tp:taxon-name-part taxon-name-part-type="family">Endomychidae</tp:taxon-name-part></tp:taxon-name>).</article-title><source>ZooKeys</source><volume>595</volume>: <fpage>137</fpage>–<lpage>146</lpage>. <ext-link xlink:type="simple" ext-link-type="doi" xlink:href="10.3897/zookeys.595.7569">https://doi.org/10.3897/zookeys.595.7569</ext-link></mixed-citation></ref></ref-list></tp:taxon-treatment>
